# Supplementary material for: Contrasting the genetic architecture of cardiac glutathione against other organs: unveiling a unique tissue-specific locus
Source: Mamm Genome. 2026 May 11;37(1):67. doi: 10.1007/s00335-026-10222-7 (PMC13160963; doi:10.1007/s00335-026-10222-7)
Supplement: Supplementary file 2 — Supplementary Material 2 [file 335_2026_10222_MOESM2_ESM.xlsx]

## Sheet: ENSMUSG00000040752
SNP ID	LOCATION	SDPN	REF	A/J	129S1/SvImJ	NOD/ShiLtJ	NZO/HlLtJ	CAST/EiJ	PWK/PhJ	WSB/EiJ	CONSEQUENCE	CONFIDENCE
rs248556855	55174507	ACDEFGH:B	A	G	G	G	G	G	G	G	intron_variant	HIGH
rs250934612	55174809	ABCDEGH:F	T	T	T	T	T	C	T	T	intron_variant	HIGH
rs47553873	55174970	ABCDEGH:F	G	G	G	G	G	A	G	G	intron_variant	HIGH
rs48102150	55174999	ABCDEGH:F	C	C	C	C	C	A	C	C	intron_variant	HIGH
rs30730605	55175078	ABCEFG:DH	G	G	G	A	G	G	G	A	intron_variant	HIGH
rs245779676	55175191	ABCDEGH:F	T	T	T	T	T	C	T	T	intron_variant	HIGH
rs237382957	55175209	ABCDEGH:F	G	G	G	G	G	A	G	G	intron_variant	HIGH
rs48502604	55175223	ACDEGH:BF	A	T	T	T	T	A	T	T	intron_variant	HIGH
rs49588454	55175238	ACDEGH:BF	G	A	A	A	A	G	A	A	non_coding_transcript_exon_variant	HIGH
rs238259160	55175257	ABCDEGH:F	A	A	A	A	A	G	A	A	non_coding_transcript_exon_variant	HIGH
rs48665497	55175335	ACDEGH:BF	C	T	T	T	T	C	T	T	non_coding_transcript_exon_variant	HIGH
rs51396857	55175348	ABCDEGH:F	G	G	G	G	G	A	G	G	splice_region_variant	HIGH
rs47191884	55175455	ACDEFGH:B	G	A	A	A	A	A	A	A	missense_variant	HIGH
rs244725216	55175456	ABCDEGH:F	C	C	C	C	C	T	C	C	synonymous_variant	HIGH
rs226948298	55175556	ACDEFGH:B	T	A	A	A	A	A	A	A	intron_variant	HIGH
rs45998403	55175564	ACDEFGH:B	A	G	G	G	G	G	G	G	intron_variant	HIGH
rs47853448	55175647	ACDEGH:BF	A	T	T	T	T	A	T	T	intron_variant	HIGH
rs48014494	55175649	ACDEFGH:B	T	C	C	C	C	C	C	C	intron_variant	HIGH
rs46834649	55175696	ACDEGH:BF	G	T	T	T	T	G	T	T	intron_variant	HIGH
rs47838015	55175702	ACDEGH:BF	A	G	G	G	G	A	G	G	intron_variant	HIGH
rs47809130	55175713	ACDEGH:BF	A	G	G	G	G	A	G	G	intron_variant	HIGH
rs30910864	55175750	ABCEG:DFH	C	C	C	T	C	T	C	T	intron_variant	HIGH
rs46546831	55175822	ACDEGH:BF	T	C	C	C	C	T	C	C	intron_variant	HIGH
rs50023786	55175830	ACDEGH:BF	A	G	G	G	G	A	G	G	intron_variant	HIGH
rs31383247	55175870	ABCEFG:DH	G	G	G	A	G	G	G	A	intron_variant	HIGH
rs49647652	55175882	ABCDEGH:F	G	G	G	G	G	A	G	G	intron_variant	HIGH
rs30543696	55175915	ACDEFGH:B	A	G	G	G	G	G	G	G	intron_variant	HIGH
rs30777548	55176211	ACDEGH:BF	C	T	T	T	T	C	T	T	intron_variant	HIGH
rs31138565	55176264	ACEG:BDFH	C	T	T	C	T	C	T	C	intron_variant	HIGH
rs33885057	55176474	ACDEFGH:B	T	G	G	G	G	G	G	G	intron_variant	HIGH
rs229374781	55176577	ABCDEGH:F	C	C	C	C	C	T	C	C	3_prime_UTR_variant	HIGH
rs231799962	55176733	ABCDEGH:F	C	C	C	C	C	A	C	C	upstream_gene_variant	HIGH
rs246243535	55176778	ABCDEGH:F	G	G	G	G	G	A	G	G	upstream_gene_variant	HIGH
rs48451498	55176793	ACDEFGH:B	G	A	A	A	A	A	A	A	upstream_gene_variant	HIGH
rs108246682	55176882	ACDEGH:BF	T	A	A	A	A	T	A	A	upstream_gene_variant	HIGH
rs51334352	55176913	ACDEFGH:B	A	G	G	G	G	G	G	G	upstream_gene_variant	HIGH
rs108796116	55176969	ACDEFGH:B	T	C	C	C	C	C	C	C	upstream_gene_variant	HIGH
rs48748488	55176990	ACDEFGH:B	C	G	G	G	G	G	G	G	upstream_gene_variant	HIGH
rs6369159	55177223	ACDEFGH:B	C	T	T	T	T	T	T	T	upstream_gene_variant	HIGH
rs6369188	55177241	ACDEFGH:B	G	A	A	A	A	A	A	A	upstream_gene_variant	HIGH
rs6369623	55177276	ACDEFGH:B	T	A	A	A	A	A	A	A	upstream_gene_variant	HIGH
rs49070615	55177337	ACDEFGH:B	A	G	G	G	G	G	G	G	upstream_gene_variant	HIGH
rs48931086	55177389	ACDEFGH:B	G	A	A	A	A	A	A	A	upstream_gene_variant	HIGH
rs46850298	55177410	ACDEFGH:B	G	C	C	C	C	C	C	C	upstream_gene_variant	HIGH
rs46550414	55177460	ACDEFGH:B	G	C	C	C	C	C	C	C	upstream_gene_variant	HIGH
rs50019865	55177520	ACDEFGH:B	T	G	G	G	G	G	G	G	upstream_gene_variant	HIGH
rs48798740	55177682	ACDEFGH:B	G	A	A	A	A	A	A	A	upstream_gene_variant	HIGH
rs48522553	55177700	ACDEFGH:B	T	C	C	C	C	C	C	C	upstream_gene_variant	HIGH
rs48672618	55177760	ACDEGH:BF	C	T	T	T	T	C	T	T	upstream_gene_variant	HIGH
rs46926442	55177786	ACDEFGH:B	G	T	T	T	T	T	T	T	upstream_gene_variant	HIGH
rs46842742	55177804	ACDEFGH:B	G	C	C	C	C	C	C	C	upstream_gene_variant	HIGH
rs47507836	55177868	ACDEFGH:B	T	C	C	C	C	C	C	C	non_coding_transcript_exon_variant	HIGH
rs31468286	55177940	ABCEFG:DH	G	G	G	A	G	G	G	A	intron_variant	HIGH
rs46324186	55177968	ACDEFGH:B	T	G	G	G	G	G	G	G	intron_variant	HIGH
rs51001516	55178017	ACDEGH:BF	G	A	A	A	A	G	A	A	intron_variant	HIGH
rs244382914	55178050	ABCDEGH:F	T	T	T	T	T	C	T	T	intron_variant	HIGH
rs52266185	55178064	ACDEFGH:B	C	G	G	G	G	G	G	G	intron_variant	HIGH
rs52181936	55178090	ACDEFGH:B	G	T	T	T	T	T	T	T	intron_variant	HIGH
rs586575498	55178151	ABCDEGH:F	A	A	A	A	A	G	A	A	intron_variant	HIGH
rs247705940	55178309	ACDEFGH:B	T	C	C	C	C	C	C	C	intron_variant	HIGH
rs212599370	55178376	ACDEFGH:B	G	C	C	C	C	C	C	C	intron_variant	HIGH
rs255031781	55178384	ABCEFG:DH	C	C	C	G	C	C	C	G	intron_variant	HIGH
rs229761891	55178398	ACDEFGH:B	G	A	A	A	A	A	A	A	intron_variant	HIGH
rs238640854	55178531	ACDEFGH:B	G	A	A	A	A	A	A	A	intron_variant	HIGH
rs49631260	55178591	ACDEFGH:B	A	G	G	G	G	G	G	G	intron_variant	HIGH
rs48178338	55178849	ABCEFG:DH	G	G	G	A	G	G	G	A	non_coding_transcript_exon_variant	HIGH
rs50402255	55178853	ACDEFGH:B	A	G	G	G	G	G	G	G	non_coding_transcript_exon_variant	HIGH
rs48451406	55178877	ACDEFGH:B	T	C	C	C	C	C	C	C	non_coding_transcript_exon_variant	HIGH
rs48712567	55178887	ABCEFG:DH	C	C	C	T	C	C	C	T	non_coding_transcript_exon_variant	HIGH
rs48164799	55178914	ACDEFGH:B	A	G	G	G	G	G	G	G	non_coding_transcript_exon_variant	HIGH
rs220729394	55178916	ABCDEGH:F	G	G	G	G	G	A	G	G	non_coding_transcript_exon_variant	HIGH
rs49857235	55178929	ACDEFGH:B	T	G	G	G	G	G	G	G	non_coding_transcript_exon_variant	HIGH
rs220203127	55178943	ABCDEGH:F	G	G	G	G	G	A	G	G	non_coding_transcript_exon_variant	HIGH
rs3716664	55178944	ACDEFGH:B	T	G	G	G	G	G	G	G	non_coding_transcript_exon_variant	HIGH
rs3716723	55178967	ACDEFGH:B	A	G	G	G	G	G	G	G	non_coding_transcript_exon_variant	HIGH
rs3718011	55179167	ACDEGH:BF	G	A	A	A	A	G	A	A	intron_variant	HIGH
rs3718031	55179186	ACDEGH:BF	C	T	T	T	T	C	T	T	intron_variant	HIGH
rs3718539	55179215	ACDEFGH:B	G	A	A	A	A	A	A	A	intron_variant	HIGH
rs212974709	55179253	ABCDEGH:F	G	G	G	G	G	A	G	G	intron_variant	HIGH
rs3719196	55179326	ACDEFGH:B	A	G	G	G	G	G	G	G	intron_variant	HIGH
rs30455441	55179495	ACDEGH:BF	G	A	A	A	A	G	A	A	intron_variant	HIGH
rs30694162	55179506	ACDEFGH:B	T	C	C	C	C	C	C	C	intron_variant	HIGH
rs581922646	55179651	ABCDEGH:F	G	G	G	G	G	A	G	G	intron_variant	HIGH
rs31215158	55179661	ACDEFGH:B	G	C	C	C	C	C	C	C	intron_variant	HIGH
rs30940229	55179756	ACDEFGH:B	T	A	A	A	A	A	A	A	splice_region_variant	HIGH
rs3550946626	55179791	ABCEFG:DH	T	T	T	A	T	T	T	A	non_coding_transcript_exon_variant	HIGH
rs3405299927	55179798	ABCEFG:DH	G	G	G	T	G	G	G	T	non_coding_transcript_exon_variant	HIGH
rs257241277	55179801	ABCEFG:DH	G	G	G	T	G	G	G	T	non_coding_transcript_exon_variant	HIGH
rs3663364	55180006	ACDEGH:BF	G	A	A	A	A	G	A	A	intron_variant	HIGH
rs30674287	55180068	ACDEFGH:B	T	C	C	C	C	C	C	C	splice_region_variant	HIGH
rs227553485	55180094	ABCDEGH:F	C	C	C	C	C	T	C	C	non_coding_transcript_exon_variant	HIGH
rs3665083	55180253	ACDEGH:BF	G	T	T	T	T	G	T	T	non_coding_transcript_exon_variant	HIGH
rs261598218	55180295	ABCDEGH:F	G	G	G	G	G	A	G	G	non_coding_transcript_exon_variant	HIGH
rs3665593	55180326	ACDEGH:BF	T	C	C	C	C	T	C	C	intron_variant	HIGH
rs3665692	55180377	ACDEFGH:B	A	G	G	G	G	G	G	G	intron_variant	HIGH
rs3665725	55180401	ACDEFGH:B	T	G	G	G	G	G	G	G	intron_variant	HIGH
rs4139444	55180480	ACDEFGH:B	T	C	C	C	C	C	C	C	intron_variant	HIGH
rs46135478	55180583	ACDEFGH:B	G	A	A	A	A	A	A	A	intron_variant	HIGH
rs50161004	55180589	ACDEFGH:B	G	A	A	A	A	A	A	A	intron_variant	HIGH
rs47480992	55180810	ACDEFGH:B	A	T	T	T	T	T	T	T	intron_variant	HIGH
rs48931132	55180845	ACDEFGH:B	G	A	A	A	A	A	A	A	intron_variant	HIGH
rs51232955	55180867	ACDEFGH:B	A	C	C	C	C	C	C	C	intron_variant	HIGH
rs45668804	55180933	ACDEFGH:B	A	G	G	G	G	G	G	G	intron_variant	HIGH
rs48448111	55180961	ACDEGH:BF	T	C	C	C	C	T	C	C	intron_variant	HIGH
rs47008929	55181062	ACDEGH:BF	C	A	A	A	A	C	A	A	intron_variant	HIGH
rs48496587	55181069	ACDEFGH:B	A	G	G	G	G	G	G	G	intron_variant	HIGH
rs46855271	55181397	ACDEGH:BF	A	G	G	G	G	A	G	G	intron_variant	HIGH
rs46866121	55181423	ABCDEGH:F	T	T	T	T	T	C	T	T	intron_variant	HIGH
rs45709628	55181617	ACDEFGH:B	T	C	C	C	C	C	C	C	non_coding_transcript_exon_variant	HIGH
rs51978784	55181650	ACDEFGH:B	T	C	C	C	C	C	C	C	non_coding_transcript_exon_variant	HIGH
rs231930605	55181680	ABCDEGH:F	C	C	C	C	C	T	C	C	non_coding_transcript_exon_variant	HIGH
rs47338105	55182005	ACDEFGH:B	T	G	G	G	G	G	G	G	synonymous_variant	HIGH
rs46390863	55182053	ABCDEGH:F	G	G	G	G	G	A	G	G	intron_variant	HIGH
rs50425359	55182166	ACDEGH:BF	C	T	T	T	T	C	T	T	synonymous_variant	HIGH
rs46457330	55182232	ACDEFGH:B	G	T	T	T	T	T	T	T	synonymous_variant	HIGH
rs230021531	55182335	ACDEFGH:B	A	G	G	G	G	G	G	G	intron_variant	HIGH
rs586348695	55182454	ABCDEGH:F	C	C	C	C	C	G	C	C	intron_variant	HIGH
rs52536781	55182477	ACDEFGH:B	G	A	A	A	A	A	A	A	intron_variant	HIGH
rs47638616	55182571	ABCEFG:DH	T	T	T	C	T	T	T	C	intron_variant	HIGH
rs46826327	55182578	ACDEFGH:B	T	C	C	C	C	C	C	C	intron_variant	HIGH
rs233162743	55182870	ABCDEGH:F	G	G	G	G	G	C	G	G	intron_variant	HIGH
rs6364206	55182880	ACDEFGH:B	C	T	T	T	T	T	T	T	intron_variant	HIGH
rs6364751	55182966	ACDEFGH:B	G	A	A	A	A	A	A	A	intron_variant	HIGH
rs864273580	55183054	ACDEFGH:B	T	C	C	C	C	C	C	C	intron_variant	HIGH
rs30105464	55183201	ACDEFGH:B	C	T	T	T	T	T	T	T	intron_variant	HIGH
rs31277430	55183232	ACDEFGH:B	C	G	G	G	G	G	G	G	intron_variant	HIGH
rs30218606	55183460	ACDEFGH:B	T	C	C	C	C	C	C	C	intron_variant	HIGH
rs49812447	55183758	ABCDEGH:F	C	C	C	C	C	T	C	C	intron_variant	HIGH
rs49885826	55183932	ABCDEGH:F	G	G	G	G	G	A	G	G	synonymous_variant	HIGH
rs30116296	55184160	ACDEFGH:B	A	C	C	C	C	C	C	C	intron_variant	HIGH
rs227130262	55184237	ABCDEGH:F	T	T	T	T	T	C	T	T	intron_variant	HIGH
rs50887092	55184304	ABCDEGH:F	T	T	T	T	T	C	T	T	intron_variant	HIGH
rs30673693	55184332	ACDEGH:BF	T	A	A	A	A	T	A	A	intron_variant	HIGH
rs47706768	55184346	ACDEFGH:B	T	C	C	C	C	C	C	C	intron_variant	HIGH
rs46292452	55184644	ACDEFGH:B	A	G	G	G	G	G	G	G	synonymous_variant	HIGH
rs233805191	55184689	ABCDEGH:F	G	G	G	G	G	A	G	G	intron_variant	HIGH
rs46631130	55184697	ACDEGH:BF	G	A	A	A	A	G	A	A	intron_variant	HIGH
rs46412423	55184734	ACDEFGH:B	A	G	G	G	G	G	G	G	intron_variant	HIGH
rs31293185	55184808	ABCEFG:DH	G	G	G	A	G	G	G	A	intron_variant	HIGH
rs220905330	55184878	ABCDEGH:F	A	A	A	A	A	C	A	A	intron_variant	HIGH
rs31429582	55184940	ACDEGH:BF	C	T	T	T	T	C	T	T	intron_variant	HIGH
rs587166149	55184948	ABCDEGH:F	G	G	G	G	G	T	G	G	intron_variant	HIGH
rs50251122	55184970	ABCDEGH:F	T	T	T	T	T	C	T	T	intron_variant	HIGH
rs231618954	55184987	ABCDEGH:F	G	G	G	G	G	A	G	G	intron_variant	HIGH
rs249426802	55184988	ABCDEGH:F	A	A	A	A	A	T	A	A	intron_variant	HIGH
rs264956993	55185006	ABCDEGH:F	C	C	C	C	C	T	C	C	intron_variant	HIGH
rs33858202	55185082	ACEG:BDFH	C	T	T	C	T	C	T	C	intron_variant	HIGH
rs31148580	55185241	ACDEFGH:B	A	G	G	G	G	G	G	G	intron_variant	HIGH
rs247141370	55185373	ABCDEGH:F	A	A	A	A	A	G	A	A	intron_variant	HIGH
rs31536599	55185390	ACDEFGH:B	T	G	G	G	G	G	G	G	intron_variant	HIGH
rs238908988	55185441	ABCDEGH:F	G	G	G	G	G	A	G	G	intron_variant	HIGH
14:55185467_G_T	55185467	ABCDEGH:F	G	G	G	G	G	T	G	G	intron_variant	HIGH
14:55185468_G_T	55185468	ABCDEGH:F	G	G	G	G	G	T	G	G	intron_variant	HIGH
rs585207388	55185477	ABCDEGH:F	T	T	T	T	T	C	T	T	intron_variant	HIGH
rs46749528	55185523	ABCDEGH:F	T	T	T	T	T	G	T	T	intron_variant	HIGH
rs48062392	55185556	ABCDEGH:F	T	T	T	T	T	C	T	T	synonymous_variant	HIGH
rs253222744	55185616	ABCDEGH:F	G	G	G	G	G	A	G	G	synonymous_variant	HIGH
rs30964103	55185622	ACDEFGH:B	C	T	T	T	T	T	T	T	synonymous_variant	HIGH
rs265147719	55185680	ABCDEGH:F	A	A	A	A	A	G	A	A	intron_variant	HIGH
rs244363649	55185719	ABCDEGH:F	A	A	A	A	A	C	A	A	intron_variant	HIGH
rs262170512	55185720	ABCDEGH:F	G	G	G	G	G	A	G	G	intron_variant	HIGH
rs228819180	55185723	ABCDEGH:F	T	T	T	T	T	C	T	T	intron_variant	HIGH
rs247715088	55185743	ABCDEGH:F	G	G	G	G	G	T	G	G	splice_region_variant	HIGH
rs49919793	55186291	ACDEFGH:B	A	G	G	G	G	G	G	G	intron_variant	HIGH
rs30977883	55186308	ACDEFGH:B	T	C	C	C	C	C	C	C	intron_variant	HIGH
rs31030607	55186441	ACEG:BDFH	C	T	T	C	T	C	T	C	intron_variant	HIGH
rs233633624	55186485	ABCDEGH:F	G	G	G	G	G	A	G	G	intron_variant	HIGH
rs30628400	55186511	ACDEFGH:B	T	C	C	C	C	C	C	C	intron_variant	HIGH
rs46533946	55186620	ABCDEGH:F	C	C	C	C	C	T	C	C	intron_variant	HIGH
rs30651363	55186679	ABCEFG:DH	C	C	C	A	C	C	C	A	intron_variant	HIGH
rs223064964	55186700	ABCDEGH:F	C	C	C	C	C	A	C	C	intron_variant	HIGH
rs30872134	55186776	ACDEGH:BF	G	A	A	A	A	G	A	A	intron_variant	HIGH
rs30443934	55186869	ACDEFGH:B	G	A	A	A	A	A	A	A	synonymous_variant	HIGH
rs31314271	55186890	ACDEFGH:B	C	T	T	T	T	T	T	T	synonymous_variant	HIGH
rs31094486	55187096	ACDEFGH:B	A	G	G	G	G	G	G	G	intron_variant	HIGH
rs30425527	55187110	ACEG:BDFH	G	T	T	G	T	G	T	G	intron_variant	HIGH
rs253248178	55187214	ABCDEGH:F	A	A	A	A	A	G	A	A	intron_variant	HIGH
rs31141097	55187496	ACDEFGH:B	A	C	C	C	C	C	C	C	intron_variant	HIGH
rs243686917	55187510	ABCDEGH:F	G	G	G	G	G	A	G	G	splice_region_variant	HIGH
rs30160005	55187642	ACDEGH:BF	G	T	T	T	T	G	T	T	splice_region_variant	HIGH
rs30256637	55187649	ACDEGH:BF	T	C	C	C	C	T	C	C	intron_variant	HIGH
rs31481127	55187650	ACDEGH:BF	G	A	A	A	A	G	A	A	intron_variant	HIGH
rs257209777	55187671	ABCDEGH:F	G	G	G	G	G	A	G	G	intron_variant	HIGH
rs30308705	55187679	ACDEGH:BF	C	T	T	T	T	C	T	T	intron_variant	HIGH
rs250786473	55187682	ABCDEGH:F	C	C	C	C	C	G	C	C	intron_variant	HIGH
rs30582619	55187683	ACDEGH:BF	G	A	A	A	A	G	A	A	intron_variant	HIGH
rs584317538	55187856	ABCDEGH:F	A	A	A	A	A	G	A	A	synonymous_variant	HIGH
rs234740904	55187955	ACDEFGH:B	A	G	G	G	G	G	G	G	synonymous_variant	HIGH
rs244492795	55188057	ABCDEGH:F	A	A	A	A	A	G	A	A	synonymous_variant	HIGH
rs49236701	55188075	ACDEFGH:B	T	G	G	G	G	G	G	G	synonymous_variant	HIGH
rs253095067	55188122	ABCDEGH:F	T	T	T	T	T	C	T	T	intron_variant	HIGH
rs222245391	55188126	ABCDEGH:F	A	A	A	A	A	G	A	A	intron_variant	HIGH
rs49890085	55188130	ACDEFGH:B	A	G	G	G	G	G	G	G	intron_variant	HIGH
rs222801769	55188156	ABCDEGH:F	C	C	C	C	C	A	C	C	intron_variant	HIGH
rs579057832	55188165	ABCDEGH:F	C	C	C	C	C	A	C	C	intron_variant	HIGH
rs45683259	55188237	ABCDEGH:F	C	C	C	C	C	T	C	C	intron_variant	HIGH
rs214295547	55188272	ACDEGH:BF	G	A	A	A	A	G	A	A	intron_variant	HIGH
rs51911563	55188299	ABCDEGH:F	T	T	T	T	T	C	T	T	intron_variant	HIGH
rs51224733	55188352	ACDEGH:BF	A	G	G	G	G	A	G	G	intron_variant	HIGH
rs1133368197	55188413	ACDEGH:BF	C	G	G	G	G	C	G	G	intron_variant	HIGH
rs228333757	55188420	ABCDEGH:F	C	C	C	C	C	T	C	C	intron_variant	HIGH
rs257356406	55188426	ACDEFGH:B	T	C	C	C	C	C	C	C	intron_variant	HIGH
rs52247145	55188527	ACDEGH:BF	T	G	G	G	G	T	G	G	intron_variant	HIGH
rs221816830	55188602	ABCDEGH:F	C	C	C	C	C	T	C	C	intron_variant	HIGH
rs585551768	55188687	ACDEGH:BF	T	C	C	C	C	T	C	C	intron_variant	HIGH
rs225883838	55188690	ACDEGH:BF	A	G	G	G	G	A	G	G	intron_variant	HIGH
rs256959083	55188699	ACDEGH:BF	C	A	A	A	A	C	A	A	intron_variant	HIGH
rs30750156	55188770	ACDEGH:BF	G	T	T	T	T	G	T	T	intron_variant	HIGH
rs30847918	55188827	ACDEGH:BF	C	T	T	T	T	C	T	T	intron_variant	HIGH
rs30104710	55188847	ACDEFGH:B	A	G	G	G	G	G	G	G	intron_variant	HIGH
rs387428461	55188858	ABCEFG:DH	T	T	T	C	T	T	T	C	intron_variant	HIGH
rs30307402	55189022	ACDEFGH:B	G	C	C	C	C	C	C	C	intron_variant	HIGH
rs50570606	55189164	ABCDEGH:F	T	T	T	T	T	A	T	T	intron_variant	HIGH
rs31354448	55189203	ACDEGH:BF	G	A	A	A	A	G	A	A	intron_variant	HIGH
rs216404982	55189302	ABCDEGH:F	A	A	A	A	A	G	A	A	intron_variant	HIGH
rs46855566	55189334	ACDEFGH:B	T	C	C	C	C	C	C	C	intron_variant	HIGH
rs51917661	55189343	ACDEGH:BF	C	T	T	T	T	C	T	T	intron_variant	HIGH
rs49607551	55189345	ACDEFGH:B	C	G	G	G	G	G	G	G	intron_variant	HIGH
rs49635470	55189373	ACDEFGH:B	A	G	G	G	G	G	G	G	intron_variant	HIGH
rs3551086892	55189382	ACEG:BDFH	G	A	A	G	A	G	A	G	intron_variant	HIGH
rs218140407	55189395	ABCDEGH:F	G	G	G	G	G	A	G	G	intron_variant	HIGH
rs45660473	55189487	ACDEGH:BF	G	A	A	A	A	G	A	A	intron_variant	HIGH
rs46306811	55189496	ACDEGH:BF	G	T	T	T	T	G	T	T	intron_variant	HIGH
rs51499301	55189545	ABCEFG:DH	G	G	G	A	G	G	G	A	intron_variant	HIGH
rs48061468	55189582	ABCDEGH:F	C	C	C	C	C	T	C	C	intron_variant	HIGH
rs48392238	55189586	ACDEFGH:B	C	G	G	G	G	G	G	G	intron_variant	HIGH
rs217569330	55189662	ABCDEGH:F	A	A	A	A	A	G	A	A	intron_variant	HIGH
rs46624476	55189672	ACDEFGH:B	T	C	C	C	C	C	C	C	intron_variant	HIGH
rs51042188	55189841	ACDEGH:BF	C	T	T	T	T	C	T	T	intron_variant	HIGH
rs50756130	55189907	ACDEFGH:B	T	C	C	C	C	C	C	C	intron_variant	HIGH
rs46319762	55189939	ABCDEGH:F	G	G	G	G	G	A	G	G	intron_variant	HIGH
rs50382932	55190021	ABCEFG:DH	C	C	C	T	C	C	C	T	intron_variant	HIGH
rs50558531	55190164	ACDEFGH:B	G	A	A	A	A	A	A	A	synonymous_variant	HIGH
rs48806111	55190203	ACDEFGH:B	T	C	C	C	C	C	C	C	intron_variant	HIGH
rs51115281	55190362	ACEG:BDFH	C	G	G	C	G	C	G	C	intron_variant	HIGH
rs50895520	55190387	ACDEFGH:B	C	T	T	T	T	T	T	T	intron_variant	HIGH
rs45980670	55190392	ACDEGH:BF	C	T	T	T	T	C	T	T	intron_variant	HIGH
rs50219811	55190662	ACDEFGH:B	T	C	C	C	C	C	C	C	intron_variant	HIGH
rs47798149	55190663	ACDEGH:B:F	G	T	T	T	T	C	T	T	intron_variant	HIGH
rs52053736	55190686	ACDEGH:BF	G	C	C	C	C	G	C	C	intron_variant	HIGH
rs47801345	55191026	ABCDEGH:F	G	G	G	G	G	A	G	G	intron_variant	HIGH
rs52018262	55191365	ACDEGH:BF	C	T	T	T	T	C	T	T	synonymous_variant	HIGH
rs45947720	55191457	ACDEFGH:B	C	T	T	T	T	T	T	T	intron_variant	HIGH
rs47072220	55191475	ACDEFGH:B	T	A	A	A	A	A	A	A	intron_variant	HIGH
rs47676996	55191500	ACDEFGH:B	A	G	G	G	G	G	G	G	intron_variant	HIGH
rs45877327	55191638	ABCDEGH:F	T	T	T	T	T	C	T	T	intron_variant	HIGH
rs45747552	55191732	ABCDEGH:F	G	G	G	G	G	A	G	G	intron_variant	HIGH
rs48488911	55191781	ABCDEGH:F	C	C	C	C	C	T	C	C	intron_variant	HIGH
rs49747547	55191809	ABCDEGH:F	A	A	A	A	A	C	A	A	intron_variant	HIGH
rs247882828	55191959	ABCDEGH:F	C	C	C	C	C	T	C	C	intron_variant	HIGH
rs48658588	55192896	ABCDEGH:F	T	T	T	T	T	C	T	T	intron_variant	HIGH
rs47952171	55192927	ACEG:BDFH	G	A	A	G	A	G	A	G	intron_variant	HIGH
rs47677776	55192974	ACDEGH:BF	A	G	G	G	G	A	G	G	intron_variant	HIGH
rs248239679	55193023	ABCDEGH:F	A	A	A	A	A	T	A	A	intron_variant	HIGH
rs50579413	55193041	ABCDEGH:F	T	T	T	T	T	C	T	T	intron_variant	HIGH
rs51562012	55193054	ABCDEGH:F	G	G	G	G	G	A	G	G	intron_variant	HIGH
rs46944070	55193155	ABCDEGH:F	T	T	T	T	T	C	T	T	intron_variant	HIGH
rs262141896	55193276	ABCDEGH:F	T	T	T	T	T	C	T	T	intron_variant	HIGH
rs223820410	55193281	ABCDEGH:F	C	C	C	C	C	T	C	C	intron_variant	HIGH
rs6175361	55193420	ACEG:BDFH	A	C	C	A	C	A	C	A	intron_variant	HIGH
rs237598253	55193478	ABCDEGH:F	C	C	C	C	C	A	C	C	intron_variant	HIGH
rs6188883	55193645	ACDEGH:BF	G	T	T	T	T	G	T	T	intron_variant	HIGH
rs6189363	55193721	ACDEFGH:B	C	T	T	T	T	T	T	T	intron_variant	HIGH
rs51186713	55193744	ABCDEGH:F	A	A	A	A	A	G	A	A	intron_variant	HIGH
rs253041706	55193805	ABCDEGH:F	T	T	T	T	T	C	T	T	intron_variant	HIGH
rs49244464	55193819	ACDEFGH:B	G	C	C	C	C	C	C	C	intron_variant	HIGH
rs49333925	55193835	ACEG:BDFH	C	T	T	C	T	C	T	C	intron_variant	HIGH
rs50218370	55193881	ACEG:BDFH	G	A	A	G	A	G	A	G	intron_variant	HIGH
rs46072639	55194000	ACDEGH:BF	C	G	G	G	G	C	G	G	synonymous_variant	HIGH
rs51997602	55194282	ACDEGH:BF	A	T	T	T	T	A	T	T	intron_variant	HIGH
rs51075502	55194345	ACDEFGH:B	G	A	A	A	A	A	A	A	synonymous_variant	HIGH
rs248719357	55194423	ABCDEGH:F	C	C	C	C	C	T	C	C	synonymous_variant	HIGH
rs262254636	55194432	ABCDEGH:F	G	G	G	G	G	A	G	G	synonymous_variant	HIGH
rs45807041	55194476	ABCEFG:DH	T	T	T	C	T	T	T	C	intron_variant	HIGH
rs228343379	55194547	ACDEFGH:B	A	C	C	C	C	C	C	C	non_coding_transcript_exon_variant	HIGH
rs254779725	55194563	ACDEGH:BF	C	T	T	T	T	C	T	T	non_coding_transcript_exon_variant	HIGH
rs216210255	55194566	ACDEGH:BF	C	T	T	T	T	C	T	T	non_coding_transcript_exon_variant	HIGH
rs238745517	55194567	ACDEGH:B:F	C	G	G	G	G	T	G	G	non_coding_transcript_exon_variant	HIGH
rs51646956	55194573	ACDEGH:BF	C	A	A	A	A	C	A	A	non_coding_transcript_exon_variant	HIGH
rs50270989	55194587	ACDEGH:BF	A	G	G	G	G	A	G	G	non_coding_transcript_exon_variant	HIGH
rs230141296	55194588	ABCDEGH:F	G	G	G	G	G	T	G	G	non_coding_transcript_exon_variant	HIGH
rs46621923	55194763	ABCDEGH:F	G	G	G	G	G	A	G	G	non_coding_transcript_exon_variant	HIGH
rs49133989	55194786	ACDEFGH:B	A	G	G	G	G	G	G	G	non_coding_transcript_exon_variant	HIGH
rs49069413	55194931	ACEFG:BDH	C	T	T	C	T	T	T	C	intron_variant	HIGH
rs47464068	55194945	ACEFG:BDH	T	C	C	T	C	C	C	T	intron_variant	HIGH
rs49287347	55194959	ACEFG:BDH	C	T	T	C	T	T	T	C	intron_variant	HIGH
rs47734712	55194968	ACEFG:BDH	T	C	C	T	C	C	C	T	intron_variant	HIGH
rs235774167	55195011	ABCDEGH:F	A	A	A	A	A	G	A	A	intron_variant	HIGH
rs51618963	55195028	ACDEGH:BF	C	G	G	G	G	C	G	G	intron_variant	HIGH
rs228400628	55195072	ABCDEGH:F	G	G	G	G	G	A	G	G	intron_variant	HIGH
rs45812588	55195081	ACDEFGH:B	T	G	G	G	G	G	G	G	intron_variant	HIGH
rs46993417	55195153	ACDEFGH:B	A	G	G	G	G	G	G	G	intron_variant	HIGH
rs47150922	55195321	ACDEFGH:B	T	C	C	C	C	C	C	C	non_coding_transcript_exon_variant	HIGH
rs48319838	55195333	ACDEGH:BF	G	A	A	A	A	G	A	A	non_coding_transcript_exon_variant	HIGH
rs51450434	55195340	ACDEFGH:B	T	C	C	C	C	C	C	C	non_coding_transcript_exon_variant	HIGH
rs49516506	55195378	ABCEFG:DH	A	A	A	G	A	A	A	G	intron_variant	HIGH
rs49485477	55195416	ABCDEGH:F	C	C	C	C	C	T	C	C	intron_variant	HIGH
rs45903043	55195459	ACDEFGH:B	C	A	A	A	A	A	A	A	intron_variant	HIGH
rs51681374	55195476	ABCEG:DFH	C	C	C	A	C	A	C	A	intron_variant	HIGH
rs217263484	55195487	ABCDEGH:F	G	G	G	G	G	A	G	G	intron_variant	HIGH
rs49775864	55195500	ACEG:BDFH	C	T	T	C	T	C	T	C	intron_variant	HIGH
rs48806455	55195510	ABCEFG:DH	G	G	G	A	G	G	G	A	intron_variant	HIGH
rs48224843	55195529	ABCEG:DFH	A	A	A	T	A	T	A	T	intron_variant	HIGH
rs47020903	55195536	ACEG:BDFH	G	A	A	G	A	G	A	G	intron_variant	HIGH
rs49430358	55195551	ACEG:BDFH	G	C	C	G	C	G	C	G	intron_variant	HIGH
rs51849092	55195596	ACEG:BDFH	C	T	T	C	T	C	T	C	intron_variant	HIGH
rs50391398	55195633	ACEG:BDFH	C	T	T	C	T	C	T	C	intron_variant	HIGH
rs50118736	55195776	ACEG:BDFH	T	C	C	T	C	T	C	T	intron_variant	HIGH
rs47793030	55195821	ACDEGH:BF	G	A	A	A	A	G	A	A	intron_variant	HIGH
rs51792812	55195828	ACEFG:BDH	A	G	G	A	G	G	G	A	intron_variant	HIGH
rs49133298	55195849	ACDEGH:BF	C	T	T	T	T	C	T	T	intron_variant	HIGH
rs48641947	55195895	ACDEFGH:B	A	C	C	C	C	C	C	C	intron_variant	HIGH
rs52377153	55195902	ACDEFGH:B	T	C	C	C	C	C	C	C	splice_region_variant	HIGH
rs48489358	55195965	ACDEGH:BF	C	T	T	T	T	C	T	T	synonymous_variant	HIGH
rs49669474	55196115	ACDEGH:BF	G	A	A	A	A	G	A	A	synonymous_variant	HIGH
rs51789866	55196118	ACDEGH:BF	T	C	C	C	C	T	C	C	synonymous_variant	HIGH
rs46013350	55196136	ABCEFG:DH	A	A	A	G	A	A	A	G	synonymous_variant	HIGH
rs49168235	55196242	ACDEGH:BF	A	C	C	C	C	A	C	C	intron_variant	HIGH
rs45980971	55196243	ACDEFGH:B	T	G	G	G	G	G	G	G	intron_variant	HIGH
rs45810326	55196262	ACDEFGH:B	T	C	C	C	C	C	C	C	intron_variant	HIGH
rs46431896	55196363	ACDEGH:BF	T	A	A	A	A	T	A	A	intron_variant	HIGH
rs51313178	55196399	ACEG:BDFH	C	T	T	C	T	C	T	C	intron_variant	HIGH
rs257607405	55196403	ACEG:BDFH	A	C	C	A	C	A	C	A	intron_variant	HIGH
rs50553141	55196404	ABCEFG:DH	G	G	G	A	G	G	G	A	intron_variant	HIGH
rs49110093	55196405	ACDEGH:BF	T	C	C	C	C	T	C	C	intron_variant	HIGH
rs244932782	55196410	ACEG:BDFH	C	A	A	C	A	C	A	C	intron_variant	HIGH
rs50399828	55196413	ACDEGH:BF	T	C	C	C	C	T	C	C	intron_variant	HIGH
rs50601471	55196417	ABCEFG:DH	T	T	T	A	T	T	T	A	intron_variant	HIGH
rs49674791	55196460	ACEG:BDFH	G	C	C	G	C	G	C	G	intron_variant	HIGH
rs51910297	55196469	ACEG:BDFH	T	C	C	T	C	T	C	T	intron_variant	HIGH
rs50032248	55196490	ACEG:BDFH	A	C	C	A	C	A	C	A	intron_variant	HIGH
rs51244400	55196508	ACEG:BDFH	G	T	T	G	T	G	T	G	intron_variant	HIGH
rs231529851	55196520	ABCDEGH:F	C	C	C	C	C	T	C	C	intron_variant	HIGH
rs48834859	55196521	ACEFG:BDH	A	G	G	A	G	G	G	A	intron_variant	HIGH
rs50908065	55196554	ACDEGH:BF	G	T	T	T	T	G	T	T	intron_variant	HIGH
rs50274082	55196565	ABCEG:DFH	G	G	G	A	G	A	G	A	intron_variant	HIGH
rs48258081	55196609	ACEG:BDFH	A	G	G	A	G	A	G	A	intron_variant	HIGH
rs51748210	55196630	ACDEGH:BF	A	G	G	G	G	A	G	G	intron_variant	HIGH
rs3550918044	55196685	ABCEFG:DH	C	C	C	T	C	C	C	T	intron_variant	HIGH
rs108646172	55196693	ABCEFG:DH	C	C	C	T	C	C	C	T	intron_variant	HIGH
rs47370353	55196694	ACDEFGH:B	A	G	G	G	G	G	G	G	intron_variant	HIGH
rs47493596	55196769	ACEG:BDFH	G	T	T	G	T	G	T	G	intron_variant	HIGH
rs48395901	55196814	ACEG:BDFH	G	A	A	G	A	G	A	G	intron_variant	HIGH
rs51973356	55196860	ACEG:BDFH	C	T	T	C	T	C	T	C	intron_variant	HIGH
rs48565592	55196892	ACDEGH:BF	C	T	T	T	T	C	T	T	intron_variant	HIGH
rs47597978	55196896	ACDEGH:BF	A	G	G	G	G	A	G	G	intron_variant	HIGH
rs50759691	55196919	ACDEGH:BF	T	A	A	A	A	T	A	A	intron_variant	HIGH
rs46672408	55196977	ABCEFG:DH	C	C	C	T	C	C	C	T	intron_variant	HIGH
rs51379042	55197004	ABCEFG:DH	A	A	A	G	A	A	A	G	intron_variant	HIGH
rs49721154	55197019	ACDEGH:BF	C	T	T	T	T	C	T	T	intron_variant	HIGH
rs231588636	55197049	ABCDEGH:F	G	G	G	G	G	A	G	G	intron_variant	HIGH
rs218140326	55197110	ABCDEGH:F	G	G	G	G	G	C	G	G	intron_variant	HIGH
rs48222529	55197119	ACDEGH:BF	T	C	C	C	C	T	C	C	intron_variant	HIGH
rs48224235	55197144	ACDEGH:BF	A	G	G	G	G	A	G	G	intron_variant	HIGH
rs226848600	55197155	ACDEGH:BF	A	G	G	G	G	A	G	G	intron_variant	HIGH
rs247875053	55197156	ACDEGH:BF	T	C	C	C	C	T	C	C	intron_variant	HIGH
rs263736323	55197158	ACDEGH:BF	T	C	C	C	C	T	C	C	intron_variant	HIGH
rs47652227	55197163	ACDEGH:BF	G	T	T	T	T	G	T	T	intron_variant	HIGH
rs238657292	55197172	ACDEGH:BF	G	T	T	T	T	G	T	T	intron_variant	HIGH
rs48358803	55197213	ACDEGH:BF	G	T	T	T	T	G	T	T	intron_variant	HIGH
rs51180580	55197235	ACDEGH:BF	T	C	C	C	C	T	C	C	intron_variant	HIGH
rs46640252	55197303	ACDEGH:BF	G	A	A	A	A	G	A	A	synonymous_variant	HIGH
rs51214368	55197478	ACDEGH:BF	A	G	G	G	G	A	G	G	intron_variant	HIGH
rs50017708	55197515	ACDEGH:BF	T	C	C	C	C	T	C	C	intron_variant	HIGH
rs46114389	55197524	ACDEGH:BF	A	G	G	G	G	A	G	G	intron_variant	HIGH
rs45924137	55197638	ACDEGH:BF	T	G	G	G	G	T	G	G	intron_variant	HIGH
rs6261751	55197973	ACDEGH:BF	A	G	G	G	G	A	G	G	synonymous_variant	HIGH
rs6261773	55197982	ACDEGH:BF	A	T	T	T	T	A	T	T	synonymous_variant	HIGH
rs6262246	55198038	ACDEFGH:B	T	C	C	C	C	C	C	C	intron_variant	HIGH
rs46501231	55198149	ACDEGH:BF	T	C	C	C	C	T	C	C	intron_variant	HIGH
rs49024470	55198158	ACEG:BDFH	G	C	C	G	C	G	C	G	intron_variant	HIGH
rs30949666	55198235	ABCEFG:DH	T	T	T	C	T	T	T	C	intron_variant	HIGH
rs30927527	55198236	ABCEFG:DH	G	G	G	A	G	G	G	A	intron_variant	HIGH
rs49091968	55198263	ACDEGH:BF	G	A	A	A	A	G	A	A	intron_variant	HIGH
rs245565870	55198288	ACDEGH:BF	G	T	T	T	T	G	T	T	intron_variant	HIGH
rs211818374	55198291	ACDEGH:BF	G	A	A	A	A	G	A	A	intron_variant	HIGH
rs224895913	55198341	ABCDEGH:F	G	G	G	G	G	A	G	G	intron_variant	HIGH
rs259050508	55198366	ABCDEGH:F	C	C	C	C	C	T	C	C	intron_variant	HIGH
rs30431516	55198421	ACEG:BDFH	C	T	T	C	T	C	T	C	synonymous_variant	HIGH
rs46219978	55198463	ABCDEGH:F	G	G	G	G	G	A	G	G	synonymous_variant	HIGH
rs213765488	55198478	ABCDEGH:F	C	C	C	C	C	G	C	C	synonymous_variant	HIGH
rs232180294	55198582	ABCDEGH:F	T	T	T	T	T	C	T	T	intron_variant	HIGH
rs52363134	55198702	ABCEFG:DH	T	T	T	C	T	T	T	C	synonymous_variant	HIGH
rs52281117	55198733	ABCDEGH:F	T	T	T	T	T	C	T	T	splice_region_variant	HIGH
rs52301162	55198774	ABCEG:DFH	T	T	T	G	T	G	T	G	intron_variant	HIGH
rs52460176	55198827	ABCEFG:DH	G	G	G	A	G	G	G	A	intron_variant	HIGH
rs3723184	55198838	ACEG:BDFH	G	A	A	G	A	G	A	G	intron_variant	HIGH
rs52287206	55198874	ABCEFG:DH	A	A	A	G	A	A	A	G	intron_variant	HIGH
rs48473009	55198886	ABCEFG:DH	G	G	G	A	G	G	G	A	intron_variant	HIGH
rs3723763	55198906	ACEG:BDFH	C	T	T	C	T	C	T	C	intron_variant	HIGH
rs255835007	55198976	ABCDEGH:F	T	T	T	T	T	A	T	T	intron_variant	HIGH
rs48967352	55198985	ABCEG:DFH	C	C	C	T	C	T	C	T	intron_variant	HIGH
rs253811503	55199067	ABCDEGH:F	G	G	G	G	G	A	G	G	intron_variant	HIGH
rs52327544	55199107	ABCEG:DFH	C	C	C	T	C	T	C	T	intron_variant	HIGH
rs30702362	55199164	ACEG:BDFH	G	A	A	G	A	G	A	G	intron_variant	HIGH
rs31087388	55199180	ACEG:BDFH	G	C	C	G	C	G	C	G	splice_region_variant	HIGH
rs49362667	55199190	ABCDEGH:F	C	C	C	C	C	T	C	C	synonymous_variant	HIGH
rs48285029	55199217	ABCEFG:DH	C	C	C	T	C	C	C	T	synonymous_variant	HIGH
rs213090431	55199283	ABCDEGH:F	G	G	G	G	G	A	G	G	splice_region_variant	HIGH
rs242262819	55199304	ABCDEGH:F	G	G	G	G	G	A	G	G	intron_variant	HIGH
rs261009190	55199315	ABCEFG:DH	G	G	G	C	G	G	G	C	intron_variant	HIGH
rs51437317	55199366	ABCDEGH:F	C	C	C	C	C	T	C	C	intron_variant	HIGH
rs49014326	55199406	ABCEG:DFH	A	A	A	G	A	G	A	G	intron_variant	HIGH
rs239384042	55199479	ABCEG:DFH	G	G	G	A	G	A	G	A	intron_variant	HIGH
rs51610692	55199545	ABCEG:DFH	A	A	A	G	A	G	A	G	synonymous_variant	HIGH
rs221037400	55199569	ABCDEGH:F	T	T	T	T	T	C	T	T	synonymous_variant	HIGH
rs49819119	55199579	ACDEFGH:B	A	G	G	G	G	G	G	G	splice_region_variant	HIGH
rs232026521	55199624	ABCEFG:DH	A	A	A	C	A	A	A	C	intron_variant	HIGH
rs245833334	55199625	ABCEFG:DH	C	C	C	G	C	C	C	G	intron_variant	HIGH
rs51595712	55199626	ABCEG:DFH	A	A	A	G	A	G	A	G	intron_variant	HIGH
rs51737465	55199682	ABCEG:DFH	C	C	C	T	C	T	C	T	intron_variant	HIGH
rs239543551	55199749	ABCEG:DFH	A	A	A	T	A	T	A	T	intron_variant	HIGH
rs47931204	55199774	ABCEFG:DH	A	A	A	T	A	A	A	T	intron_variant	HIGH
rs46994774	55199775	ACEG:BDFH	G	C	C	G	C	G	C	G	intron_variant	HIGH
rs241450548	55199829	ABCEG:DH:F	T	T	T	G	T	C	T	G	intron_variant	HIGH
rs3405178739	55199909	ABCEFG:DH	C	C	C	A	C	C	C	A	intron_variant	HIGH
rs52485524	55199919	ACDEFGH:B	T	C	C	C	C	C	C	C	intron_variant	HIGH
rs3551007699	55199938	ABCDEGH:F	T	T	T	T	T	C	T	T	intron_variant	HIGH
rs587019928	55199941	ABCEFG:DH	C	C	C	T	C	C	C	T	intron_variant	HIGH
rs52161249	55200038	ACDEFGH:B	G	C	C	C	C	C	C	C	intron_variant	HIGH
rs49050369	55200130	ABCDEGH:F	C	C	C	C	C	A	C	C	intron_variant	HIGH
rs585035329	55200317	ABCDEGH:F	T	T	T	T	T	C	T	T	intron_variant	HIGH
rs578962444	55200324	ABCDEGH:F	T	T	T	T	T	C	T	T	intron_variant	HIGH
rs30222401	55200405	ACDEFGH:B	T	C	C	C	C	C	C	C	intron_variant	HIGH
rs239923149	55200414	ABCDEGH:F	C	C	C	C	C	A	C	C	intron_variant	HIGH
rs255203793	55200463	ABCDEGH:F	A	A	A	A	A	G	A	A	intron_variant	HIGH
rs225941813	55200472	ABCDEGH:F	A	A	A	A	A	G	A	A	splice_region_variant	HIGH
rs48412447	55200611	ABCEFG:DH	G	G	G	A	G	G	G	A	intron_variant	HIGH
rs31531594	55200647	ACEG:BDFH	C	T	T	C	T	C	T	C	intron_variant	HIGH
rs30308116	55200658	ACEFG:BDH	C	T	T	C	T	T	T	C	intron_variant	HIGH
rs30695382	55200808	ACDEFGH:B	C	G	G	G	G	G	G	G	intron_variant	HIGH
rs214692077	55200924	ABCDEGH:F	G	G	G	G	G	A	G	G	intron_variant	HIGH
rs230124067	55200933	ABCDEGH:F	G	G	G	G	G	C	G	G	intron_variant	HIGH
rs261796467	55200943	ABCDEGH:F	T	T	T	T	T	C	T	T	intron_variant	HIGH
rs218519774	55200945	ACDEFGH:B	A	G	G	G	G	G	G	G	intron_variant	HIGH
rs241703550	55200949	ABCEFG:DH	C	C	C	T	C	C	C	T	intron_variant	HIGH
rs30870653	55201065	ACEFG:BDH	A	T	T	A	T	T	T	A	synonymous_variant	HIGH
rs30263223	55201077	ACEFG:BDH	A	G	G	A	G	G	G	A	synonymous_variant	HIGH
rs30349120	55201107	ACDEGH:BF	T	C	C	C	C	T	C	C	synonymous_variant	HIGH
rs31450139	55201139	ABCEFG:DH	A	A	A	G	A	A	A	G	intron_variant	HIGH
rs48719121	55201152	ABCDEGH:F	G	G	G	G	G	A	G	G	intron_variant	HIGH
rs31330743	55201308	ACDEGH:BF	G	A	A	A	A	G	A	A	intron_variant	HIGH
rs30112267	55201322	ACEG:BDFH	C	T	T	C	T	C	T	C	intron_variant	HIGH
rs30842377	55201346	ACDEGH:BF	A	C	C	C	C	A	C	C	splice_region_variant	HIGH
rs51591648	55201494	ABCDEGH:F	C	C	C	C	C	T	C	C	splice_region_variant	HIGH
rs30449094	55201528	ACDEGH:BF	G	A	A	A	A	G	A	A	intron_variant	HIGH
rs31032590	55201545	ACEG:BDFH	C	T	T	C	T	C	T	C	intron_variant	HIGH
rs47687245	55201585	ACEG:BDFH	A	G	G	A	G	A	G	A	intron_variant	HIGH
rs50133717	55201590	ACDEFGH:B	T	C	C	C	C	C	C	C	intron_variant	HIGH
rs50755423	55201603	ACDEFGH:B	G	A	A	A	A	A	A	A	intron_variant	HIGH
rs49953967	55201636	ACDEFGH:B	T	C	C	C	C	C	C	C	intron_variant	HIGH
rs107616522	55201652	ABCEFG:DH	C	C	C	A	C	C	C	A	intron_variant	HIGH
rs46140743	55201708	ACDEGH:BF	A	G	G	G	G	A	G	G	intron_variant	HIGH
rs30214579	55201792	ACEG:BDFH	C	G	G	C	G	C	G	C	intron_variant	HIGH
rs31380392	55201842	ACEG:BDFH	C	T	T	C	T	C	T	C	intron_variant	HIGH
rs48777422	55202090	ABCDEGH:F	G	G	G	G	G	A	G	G	intron_variant	HIGH
rs30458806	55202110	ACEG:BDFH	C	T	T	C	T	C	T	C	intron_variant	HIGH
rs8251329	55202214	ACDEFGH:B	T	C	C	C	C	C	C	C	intron_variant	HIGH
rs8251330	55202393	ABCDEGH:F	G	G	G	G	G	T	G	G	intron_variant	HIGH
rs8251331	55202569	ACDEGH:BF	C	T	T	T	T	C	T	T	intron_variant	HIGH
rs8251332	55202580	ABCDEGH:F	T	T	T	T	T	C	T	T	intron_variant	HIGH
rs8251333	55202596	ABCDEGH:F	C	C	C	C	C	T	C	C	intron_variant	HIGH
rs243471668	55202679	ABCDEGH:F	T	T	T	T	T	C	T	T	intron_variant	HIGH
rs49358132	55202712	ABCDEGH:F	C	C	C	C	C	T	C	C	splice_region_variant	HIGH
rs234379568	55202735	ABCDEGH:F	C	C	C	C	C	T	C	C	synonymous_variant	HIGH
rs8251327	55202834	ACEG:BDFH	G	T	T	G	T	G	T	G	synonymous_variant	HIGH
rs8251326	55202998	ABCDEGH:F	C	C	C	C	C	T	C	C	intron_variant	HIGH
rs8251325	55203068	ACDEFGH:B	T	C	C	C	C	C	C	C	intron_variant	HIGH
rs8251324	55203069	ABCDEGH:F	A	A	A	A	A	G	A	A	intron_variant	HIGH
rs258372811	55203255	ABCDEGH:F	G	G	G	G	G	T	G	G	5_prime_UTR_variant	HIGH
rs8251322	55203268	ABCDEGH:F	G	G	G	G	G	A	G	G	5_prime_UTR_variant	HIGH
rs242421952	55203272	ABCDEGH:F	C	C	C	C	C	T	C	C	5_prime_UTR_variant	HIGH
rs265970089	55203288	ABCDEGH:F	C	C	C	C	C	T	C	C	5_prime_UTR_variant	HIGH
rs31491657	55203299	ACDEGH:BF	G	A	A	A	A	G	A	A	splice_region_variant	HIGH
rs50688204	55203349	ACDEGH:BF	C	T	T	T	T	C	T	T	5_prime_UTR_variant	HIGH
rs225673372	55203371	ABCDEGH:F	A	A	A	A	A	G	A	A	intron_variant	HIGH
rs214118049	55203438	ABCDEGH:F	A	A	A	A	A	T	A	A	intron_variant	HIGH
rs578810026	55203450	ABCDEGH:F	A	A	A	A	A	G	A	A	intron_variant	HIGH
rs582249212	55203478	ABCDEGH:F	T	T	T	T	T	C	T	T	intron_variant	HIGH
rs8251314	55203680	ABCDEGH:F	G	G	G	G	G	A	G	G	intron_variant	HIGH
rs8251313	55203819	ACDEGH:BF	G	A	A	A	A	G	A	A	intron_variant	HIGH
rs252007018	55203979	ABCDEGH:F	G	G	G	G	G	A	G	G	intron_variant	HIGH
rs220564077	55204046	ABCDEGH:F	T	T	T	T	T	C	T	T	5_prime_UTR_variant	HIGH
rs8251306	55204138	ABCDEGH:F	G	G	G	G	G	A	G	G	intron_variant	HIGH
rs8251307	55204149	ABCDEGH:F	C	C	C	C	C	T	C	C	intron_variant	HIGH
rs8251308	55204449	ABCDEGH:F	C	C	C	C	C	T	C	C	upstream_gene_variant	HIGH
rs8251309	55204476	ABCDEGH:F	A	A	A	A	A	C	A	A	upstream_gene_variant	HIGH
rs50241560	55204584	ACDEFGH:B	G	A	A	A	A	A	A	A	upstream_gene_variant	HIGH
rs46923189	55204592	ACDEFGH:B	A	C	C	C	C	C	C	C	upstream_gene_variant	HIGH
rs248102888	55204641	ACDEFGH:B	G	A	A	A	A	A	A	A	upstream_gene_variant	HIGH
rs49759179	55204669	ACDEFGH:B	G	A	A	A	A	A	A	A	upstream_gene_variant	HIGH
rs49797888	55204738	ACDEFGH:B	G	A	A	A	A	A	A	A	upstream_gene_variant	HIGH
rs47659114	55204745	ACDEFGH:B	G	A	A	A	A	A	A	A	upstream_gene_variant	HIGH
rs51106668	55204783	ACDEFGH:B	C	T	T	T	T	T	T	T	upstream_gene_variant	HIGH
rs46463800	55204880	ABCDEGH:F	T	T	T	T	T	A	T	T	upstream_gene_variant	HIGH
rs31385494	55205365	ACDEFGH:B	C	T	T	T	T	T	T	T	upstream_gene_variant	HIGH
rs258078656	55205371	ACEG:BDFH	G	A	A	G	A	G	A	G	upstream_gene_variant	HIGH
rs30978085	55205473	ACDEFGH:B	G	A	A	A	A	A	A	A	upstream_gene_variant	HIGH
rs50581065	55205645	ACDEFGH:B	A	G	G	G	G	G	G	G	upstream_gene_variant	HIGH
rs31291668	55205759	ACDEFGH:B	C	T	T	T	T	T	T	T	upstream_gene_variant	HIGH
rs46598027	55205760	ACDEFGH:B	C	G	G	G	G	G	G	G	upstream_gene_variant	HIGH
rs30698940	55205789	ACDEFGH:B	G	A	A	A	A	A	A	A	upstream_gene_variant	HIGH
rs229652294	55205933	ABCDEGH:F	G	G	G	G	G	A	G	G	upstream_gene_variant	HIGH
rs48436779	55206024	ACDEFGH:B	G	A	A	A	A	A	A	A	upstream_gene_variant	HIGH
rs49642666	55206250	ACDEFGH:B	A	G	G	G	G	G	G	G	non_coding_transcript_exon_variant	HIGH
rs215683081	55206317	ABCDEGH:F	A	A	A	A	A	T	A	A	intron_variant	HIGH
rs225648819	55206319	ABCDEGH:F	T	T	T	T	T	C	T	T	intron_variant	HIGH
rs47001342	55206402	ACDEFGH:B	G	C	C	C	C	C	C	C	intron_variant	HIGH
rs51363124	55206472	ABCEFG:DH	G	G	G	A	G	G	G	A	intron_variant	HIGH
rs264604234	55206666	ABCDEGH:F	C	C	C	C	C	T	C	C	intron_variant	HIGH
rs50622516	55206818	ABCDEGH:F	C	C	C	C	C	T	C	C	non_coding_transcript_exon_variant	HIGH
rs50167231	55206878	ACDEFGH:B	A	G	G	G	G	G	G	G	non_coding_transcript_exon_variant	HIGH
rs50978054	55206914	ACDEGH:BF	A	G	G	G	G	A	G	G	non_coding_transcript_exon_variant	HIGH
rs50659876	55206932	ACDEFGH:B	T	G	G	G	G	G	G	G	non_coding_transcript_exon_variant	HIGH
rs51697846	55206994	ACDEGH:BF	T	C	C	C	C	T	C	C	non_coding_transcript_exon_variant	HIGH
rs232925236	55207001	ABCDEGH:F	T	T	T	T	T	C	T	T	non_coding_transcript_exon_variant	HIGH
rs30603566	55207053	ACDEFGH:B	T	C	C	C	C	C	C	C	intron_variant	HIGH
rs46346186	55207113	ABCDEGH:F	C	C	C	C	C	G	C	C	intron_variant	HIGH
rs31501842	55207189	ACDEFGH:B	T	C	C	C	C	C	C	C	intron_variant	HIGH
rs30631149	55207260	ACEFG:BDH	T	C	C	T	C	C	C	T	intron_variant	HIGH
rs30898521	55207311	ACEFG:BDH	A	G	G	A	G	G	G	A	intron_variant	HIGH
rs50385334	55207616	ABCEFG:DH	G	G	G	A	G	G	G	A	intron_variant	HIGH
rs31115116	55207653	ACDEFGH:B	T	C	C	C	C	C	C	C	intron_variant	HIGH
rs30989528	55207657	ACEFG:B:DH	T	A	A	G	A	A	A	G	intron_variant	HIGH
rs30947050	55207677	ACEFG:BDH	G	A	A	G	A	A	A	G	intron_variant	HIGH
rs31378917	55207686	ACEFG:BDH	C	T	T	C	T	T	T	C	intron_variant	HIGH
rs30621123	55207927	ACDEFGH:B	C	T	T	T	T	T	T	T	intron_variant	HIGH
rs31505577	55208110	ACDEFGH:B	A	G	G	G	G	G	G	G	intron_variant	HIGH
rs30807374	55208230	ACDEFGH:B	G	A	A	A	A	A	A	A	3_prime_UTR_variant	HIGH
rs50535368	55208249	ACDEFGH:B	G	T	T	T	T	T	T	T	3_prime_UTR_variant	HIGH
rs30479555	55208373	ACDEFGH:B	T	C	C	C	C	C	C	C	intron_variant	HIGH
rs49330860	55208465	ACDEFGH:B	A	G	G	G	G	G	G	G	intron_variant	HIGH
rs50507755	55208528	ABCEFG:DH	C	C	C	T	C	C	C	T	intron_variant	HIGH
rs255147891	55208988	ACDEFGH:B	T	A	A	A	A	A	A	A	intron_variant	HIGH
rs50659928	55209025	ACDEFGH:B	G	A	A	A	A	A	A	A	intron_variant	HIGH
rs46198349	55209030	ACDEFGH:B	T	C	C	C	C	C	C	C	intron_variant	HIGH
rs49979111	55209042	ACDEFGH:B	A	G	G	G	G	G	G	G	intron_variant	HIGH
rs47534111	55209068	ACDEFGH:B	G	T	T	T	T	T	T	T	intron_variant	HIGH
rs50944709	55209198	ACDEFGH:B	G	A	A	A	A	A	A	A	intron_variant	HIGH
rs3655503	55209228	ACDEFGH:B	C	G	G	G	G	G	G	G	intron_variant	HIGH
rs3655578	55209267	ACDEFGH:B	G	A	A	A	A	A	A	A	intron_variant	HIGH

## Sheet: ENSMUSG00000023411
SNP ID	LOCATION	SDPN	REF	A/J	129S1/SvImJ	NOD/ShiLtJ	NZO/HlLtJ	CAST/EiJ	PWK/PhJ	WSB/EiJ	CONSEQUENCE	CONFIDENCE
rs218001855	56055797	ABCDEFG:H	G	G	G	G	G	G	G	A	upstream_gene_variant	HIGH
rs236795246	56055821	ABCDEFG:H	C	C	C	C	C	C	C	T	upstream_gene_variant	HIGH
rs259385143	56055843	ABCDEGH:F	G	G	G	G	G	A	G	G	upstream_gene_variant	HIGH
rs248262012	56055979	ABCEFG:DH	T	T	T	C	T	T	T	C	upstream_gene_variant	HIGH
rs266160522	56056030	ABCEFGH:D	C	C	C	T	C	C	C	C	upstream_gene_variant	HIGH
rs243978884	56056045	ABCDEFG:H	C	C	C	C	C	C	C	T	upstream_gene_variant	HIGH
rs216625611	56056055	ABCDEFG:H	G	G	G	G	G	G	G	T	upstream_gene_variant	HIGH
rs236395864	56056082	ABCDEGH:F	G	G	G	G	G	T	G	G	upstream_gene_variant	HIGH
rs31085485	56056176	ABCEGH:DF	G	G	G	A	G	A	G	G	upstream_gene_variant	HIGH
rs262532285	56056233	ABCDEFG:H	A	A	A	A	A	A	A	T	upstream_gene_variant	HIGH
rs52143244	56056391	ABCEFGH:D	C	C	C	T	C	C	C	C	upstream_gene_variant	HIGH
rs52131855	56056412	ABCEG:DFH	T	T	T	C	T	C	T	C	upstream_gene_variant	HIGH
rs52498724	56056513	ABCEG:DFH	A	A	A	G	A	G	A	G	upstream_gene_variant	HIGH
rs230498908	56056581	ABCDEFG:H	C	C	C	C	C	C	C	A	upstream_gene_variant	HIGH
rs226707000	56056610	ABCEG:DFH	G	G	G	A	G	A	G	A	upstream_gene_variant	HIGH
rs50653637	56056704	ABCEFG:DH	A	A	A	G	A	A	A	G	upstream_gene_variant	HIGH
rs243962491	56056861	ABCDEFG:H	C	C	C	C	C	C	C	G	upstream_gene_variant	HIGH
rs263752641	56056969	ABCEFGH:D	G	G	G	A	G	G	G	G	upstream_gene_variant	HIGH
rs216677561	56056979	ABCDEFG:H	A	A	A	A	A	A	A	G	upstream_gene_variant	HIGH
rs257752666	56056982	ABCDEFG:H	A	A	A	A	A	A	A	G	upstream_gene_variant	HIGH
rs212251216	56057001	ABCDEFG:H	G	G	G	G	G	G	G	T	upstream_gene_variant	HIGH
rs252668040	56057040	ABCDEFG:H	C	C	C	C	C	C	C	A	upstream_gene_variant	HIGH
rs578368376	56057069	ABCDEFG:H	A	A	A	A	A	A	A	G	upstream_gene_variant	HIGH
rs263552328	56057218	ABCDEFG:H	T	T	T	T	T	T	T	C	upstream_gene_variant	HIGH
rs222930393	56057244	ABCDEFG:H	T	T	T	T	T	T	T	G	upstream_gene_variant	HIGH
rs256321439	56057304	ABCDEFG:H	C	C	C	C	C	C	C	T	upstream_gene_variant	HIGH
rs237865246	56057435	ABCDEGH:F	C	C	C	C	C	T	C	C	upstream_gene_variant	HIGH
rs232591167	56057553	ABCEG:DFH	T	T	T	C	T	C	T	C	upstream_gene_variant	HIGH
rs234563426	56057569	ABCDEG:FH	T	T	T	T	T	A	T	A	upstream_gene_variant	HIGH
rs217089668	56057593	ABCDEFG:H	G	G	G	G	G	G	G	A	upstream_gene_variant	HIGH
rs244453853	56057722	ABCDEFG:H	G	G	G	G	G	G	G	T	upstream_gene_variant	HIGH
rs211970476	56057759	ABCDEFG:H	G	G	G	G	G	G	G	A	upstream_gene_variant	HIGH
rs230865815	56057835	ABCDEFG:H	A	A	A	A	A	A	A	G	upstream_gene_variant	HIGH
rs252728885	56057847	ABCDEFG:H	C	C	C	C	C	C	C	T	upstream_gene_variant	HIGH
rs219499754	56057915	ABCDEFG:H	T	T	T	T	T	T	T	C	upstream_gene_variant	HIGH
rs255029491	56057923	ABCEFGH:D	C	C	C	G	C	C	C	C	upstream_gene_variant	HIGH
rs31383417	56058094	ABCEGH:DF	T	T	T	C	T	C	T	T	upstream_gene_variant	HIGH
rs30793389	56058171	ABCEG:DFH	T	T	T	C	T	C	T	C	upstream_gene_variant	HIGH
rs30538574	56058177	ABCEFGH:D	C	C	C	T	C	C	C	C	upstream_gene_variant	HIGH
rs219135326	56058260	ABCDEFG:H	A	A	A	A	A	A	A	G	upstream_gene_variant	HIGH
rs30202431	56058372	ABCEFGH:D	G	G	G	A	G	G	G	G	upstream_gene_variant	HIGH
rs30973970	56058561	ABCEG:DFH	G	G	G	C	G	C	G	C	upstream_gene_variant	HIGH
rs263431765	56058785	ABCDEGH:F	C	C	C	C	C	T	C	C	upstream_gene_variant	HIGH
rs581874483	56058927	ABCDEGH:F	C	C	C	C	C	T	C	C	upstream_gene_variant	HIGH
rs253890493	56058933	ABCEG:DFH	T	T	T	C	T	C	T	C	upstream_gene_variant	HIGH
rs263278660	56058955	ABCEG:DFH	A	A	A	G	A	G	A	G	upstream_gene_variant	HIGH
rs224032942	56058992	ABCEG:DFH	A	A	A	T	A	T	A	T	upstream_gene_variant	HIGH
rs45712845	56059095	ABCEFG:DH	G	G	G	A	G	G	G	A	upstream_gene_variant	HIGH
rs585795644	56059158	ABCDEGH:F	T	T	T	T	T	C	T	T	upstream_gene_variant	HIGH
rs219201729	56059402	ABCEFG:DH	G	G	G	A	G	G	G	A	upstream_gene_variant	HIGH
rs51757371	56059422	ABCEFGH:D	T	T	T	A	T	T	T	T	upstream_gene_variant	HIGH
rs387413742	56059428	ABCEFGH:D	T	T	T	A	T	T	T	T	upstream_gene_variant	HIGH
rs47339210	56059444	ABCEFGH:D	G	G	G	A	G	G	G	G	upstream_gene_variant	HIGH
rs107868509	56059496	ABCEG:DFH	G	G	G	C	G	C	G	C	upstream_gene_variant	HIGH
rs226875082	56059502	ABCEG:DFH	C	C	C	T	C	T	C	T	upstream_gene_variant	HIGH
rs108437887	56059534	ABCEFGH:D	A	A	A	C	A	A	A	A	upstream_gene_variant	HIGH
rs108731490	56059542	ABCEFGH:D	C	C	C	G	C	C	C	C	upstream_gene_variant	HIGH
rs222237143	56059554	ABCDEGH:F	C	C	C	C	C	T	C	C	upstream_gene_variant	HIGH
rs260281214	56059603	ABCEG:DFH	T	T	T	G	T	G	T	G	upstream_gene_variant	HIGH
rs253833109	56059609	ABCDEGH:F	G	G	G	G	G	A	G	G	upstream_gene_variant	HIGH
rs30321235	56059783	ABCEFG:DH	A	A	A	G	A	A	A	G	upstream_gene_variant	HIGH
rs253364041	56059792	ABCDEGH:F	C	C	C	C	C	G	C	C	upstream_gene_variant	HIGH
rs30913765	56059838	ABCEG:DFH	T	T	T	C	T	C	T	C	upstream_gene_variant	HIGH
14:56059898_C_T	56059898	ABCDEGH:F	C	C	C	C	C	T	C	C	upstream_gene_variant	HIGH
14:56059900_T_C	56059900	ABCDEGH:F	T	T	T	T	T	C	T	T	upstream_gene_variant	HIGH
rs232892689	56059917	ABCDEGH:F	A	A	A	A	A	G	A	A	upstream_gene_variant	HIGH
rs48464041	56059939	ABCDEGH:F	C	C	C	C	C	T	C	C	upstream_gene_variant	HIGH
rs213237919	56059998	ABCDEGH:F	A	A	A	A	A	G	A	A	upstream_gene_variant	HIGH
rs31300456	56060007	ABCEG:DFH	T	T	T	A	T	A	T	A	upstream_gene_variant	HIGH
rs264360615	56060099	ABCDEGH:F	G	G	G	G	G	A	G	G	upstream_gene_variant	HIGH
rs30555420	56060185	ABCEG:DFH	T	T	T	G	T	G	T	G	upstream_gene_variant	HIGH
rs31043601	56060257	ABCEG:DFH	A	A	A	G	A	G	A	G	upstream_gene_variant	HIGH
rs30604178	56060752	ABCEG:DFH	A	A	A	G	A	G	A	G	intron_variant	HIGH
rs31457289	56061329	ABCEG:DFH	C	C	C	A	C	A	C	A	intron_variant	HIGH
rs30717211	56061373	ABCEFGH:D	C	C	C	T	C	C	C	C	intron_variant	HIGH
rs50701743	56061563	ABCDEGH:F	C	C	C	C	C	T	C	C	intron_variant	HIGH
rs50015138	56061673	ABCDEGH:F	C	C	C	C	C	T	C	C	intron_variant	HIGH
rs231970290	56061674	ABCDEFG:H	G	G	G	G	G	G	G	A	intron_variant	HIGH
rs247853368	56061700	ABCDEGH:F	G	G	G	G	G	C	G	G	intron_variant	HIGH
rs259468175	56062918	ABCEFG:DH	G	G	G	C	G	G	G	C	intron_variant	HIGH
rs583750278	56063100	ABCDEGH:F	A	A	A	A	A	G	A	A	intron_variant	HIGH
rs49797628	56063916	ABCEG:DFH	A	A	A	T	A	T	A	T	synonymous_variant	HIGH
rs50342063	56063917	ABCEG:DFH	T	T	T	C	T	C	T	C	missense_variant	HIGH
rs31385047	56064009	ABCEG:DFH	T	T	T	C	T	C	T	C	synonymous_variant	HIGH
rs30575461	56064048	ABCEG:DFH	G	G	G	T	G	T	G	T	synonymous_variant	HIGH
rs48023245	56064105	ABCDEGH:F	G	G	G	G	G	A	G	G	synonymous_variant	HIGH
rs30344938	56064387	ABCEFG:DH	G	G	G	A	G	G	G	A	synonymous_variant	HIGH
rs13482194	56064576	ABCEFG:DH	A	A	A	C	A	A	A	C	synonymous_variant	HIGH
rs30402028	56064731	ABCEG:DFH	G	G	G	T	G	T	G	T	intron_variant	HIGH
rs586764017	56064866	ABCDEFG:H	G	G	G	G	G	G	G	A	intron_variant	HIGH
rs232701525	56064965	ABCDEGH:F	C	C	C	C	C	A	C	C	intron_variant	HIGH
rs255774512	56064978	ABCDEGH:F	G	G	G	G	G	T	G	G	intron_variant	HIGH
rs45647684	56065243	ABCDEFG:H	T	T	T	T	T	T	T	C	intron_variant	HIGH
rs31236327	56065316	ABCEG:DFH	T	T	T	G	T	G	T	G	intron_variant	HIGH
rs225258738	56065515	ABCDEFG:H	G	G	G	G	G	G	G	A	intron_variant	HIGH
rs237677816	56065598	ABCDEGH:F	G	G	G	G	G	T	G	G	intron_variant	HIGH
rs256682740	56065628	ABCDEGH:F	T	T	T	T	T	C	T	T	intron_variant	HIGH
rs223870174	56065630	ABCDEGH:F	C	C	C	C	C	T	C	C	intron_variant	HIGH
rs47640942	56065722	ABCDEFG:H	C	C	C	C	C	C	C	T	intron_variant	HIGH
rs232896210	56065756	ABCDEGH:F	G	G	G	G	G	A	G	G	intron_variant	HIGH
rs52047944	56065763	ABCEFG:DH	C	C	C	T	C	C	C	T	intron_variant	HIGH
rs240517882	56065843	ABCDEGH:F	C	C	C	C	C	A	C	C	intron_variant	HIGH
rs225147849	56066010	ABCDEGH:F	C	C	C	C	C	T	C	C	intron_variant	HIGH
rs237614952	56066017	ABCDEGH:F	A	A	A	A	A	G	A	A	intron_variant	HIGH
rs218270252	56066054	ABCDEGH:F	A	A	A	A	A	G	A	A	splice_region_variant	HIGH
rs264218666	56066246	ABCDEGH:F	C	C	C	C	C	T	C	C	non_coding_transcript_exon_variant	HIGH
rs49044754	56066995	ABCEG:DFH	A	A	A	G	A	G	A	G	synonymous_variant	HIGH
rs108462575	56067035	ABCEG:DFH	G	G	G	C	G	C	G	C	intron_variant	HIGH
rs30484932	56067047	ABCEFG:DH	C	C	C	T	C	C	C	T	intron_variant	HIGH
rs47531393	56067150	ABCDEGH:F	G	G	G	G	G	C	G	G	intron_variant	HIGH
rs242849507	56067192	ABCDEGH:F	T	T	T	T	T	C	T	T	intron_variant	HIGH
rs258533837	56067251	ABCDEGH:F	G	G	G	G	G	A	G	G	intron_variant	HIGH
rs31141153	56067257	ABCEFG:DH	C	C	C	T	C	C	C	T	intron_variant	HIGH
rs30563939	56067332	ABCEFGH:D	G	G	G	A	G	G	G	G	intron_variant	HIGH
rs31144482	56067475	ABCEFGH:D	G	G	G	A	G	G	G	G	missense_variant	HIGH
rs227173581	56067652	ABCDEGH:F	G	G	G	G	G	A	G	G	non_coding_transcript_exon_variant	HIGH
rs248257352	56067653	ABCDEGH:F	T	T	T	T	T	C	T	T	non_coding_transcript_exon_variant	HIGH
rs263795009	56067658	ABCDEGH:F	T	T	T	T	T	G	T	T	non_coding_transcript_exon_variant	HIGH
rs50625414	56067923	ABCEFG:DH	G	G	G	T	G	G	G	T	synonymous_variant	HIGH
rs46698290	56068109	ABCDEGH:F	G	G	G	G	G	A	G	G	non_coding_transcript_exon_variant	HIGH
rs51744146	56068189	ABCEG:DFH	A	A	A	G	A	G	A	G	non_coding_transcript_exon_variant	HIGH
rs51034858	56068270	ABCEG:DFH	G	G	G	A	G	A	G	A	non_coding_transcript_exon_variant	HIGH
rs46873469	56068279	ABCEG:DFH	T	T	T	C	T	C	T	C	non_coding_transcript_exon_variant	HIGH
rs49382162	56068283	ABCEG:DFH	G	G	G	T	G	T	G	T	non_coding_transcript_exon_variant	HIGH
rs47128145	56068296	ABCEFG:DH	T	T	T	A	T	T	T	A	non_coding_transcript_exon_variant	HIGH
rs49239461	56068309	ABCEFG:DH	G	G	G	A	G	G	G	A	non_coding_transcript_exon_variant	HIGH
rs238277790	56068422	ABCDEGH:F	T	T	T	T	T	A	T	T	non_coding_transcript_exon_variant	HIGH
rs48590709	56068482	ABCEFG:DH	G	G	G	A	G	G	G	A	non_coding_transcript_exon_variant	HIGH
rs50956479	56068521	ABCEFG:DH	C	C	C	G	C	C	C	G	non_coding_transcript_exon_variant	HIGH
rs50095715	56068531	ABCEFG:DH	A	A	A	C	A	A	A	C	non_coding_transcript_exon_variant	HIGH
rs46810180	56068596	ABCEFG:DH	T	T	T	C	T	T	T	C	non_coding_transcript_exon_variant	HIGH
rs46532861	56068635	ABCEG:DFH	A	A	A	G	A	G	A	G	non_coding_transcript_exon_variant	HIGH
rs52030762	56068683	ABCEFG:DH	G	G	G	A	G	G	G	A	non_coding_transcript_exon_variant	HIGH
rs263883345	56068687	ABCDEFG:H	C	C	C	C	C	C	C	T	non_coding_transcript_exon_variant	HIGH
rs46337425	56068718	ABCEFG:DH	T	T	T	C	T	T	T	C	non_coding_transcript_exon_variant	HIGH
rs49625668	56068845	ABCEFG:DH	G	G	G	A	G	G	G	A	non_coding_transcript_exon_variant	HIGH
rs212705466	56069036	ABCEFG:DH	G	G	G	T	G	G	G	T	non_coding_transcript_exon_variant	HIGH
rs229872489	56069037	ABCEFG:DH	T	T	T	A	T	T	T	A	non_coding_transcript_exon_variant	HIGH
rs45690304	56069081	ABCEFG:DH	G	G	G	A	G	G	G	A	non_coding_transcript_exon_variant	HIGH
rs226271353	56069091	ABCDEGH:F	C	C	C	C	C	G	C	C	non_coding_transcript_exon_variant	HIGH
rs50452531	56069138	ABCEFG:DH	A	A	A	G	A	A	A	G	synonymous_variant	HIGH
rs47463539	56069150	ABCEFG:DH	A	A	A	G	A	A	A	G	synonymous_variant	HIGH
rs46517042	56069180	ABCEFG:DH	T	T	T	C	T	T	T	C	intron_variant	HIGH
rs254052222	56069253	ABCDEGH:F	T	T	T	T	T	C	T	T	intron_variant	HIGH
rs219343626	56069256	ABCDEFG:H	G	G	G	G	G	G	G	A	intron_variant	HIGH
rs6373484	56069296	ABCEFG:DH	C	C	C	T	C	C	C	T	intron_variant	HIGH
rs6373537	56069327	ABCEFG:DH	G	G	G	A	G	G	G	A	intron_variant	HIGH
rs6386620	56069391	ABCEFG:DH	T	T	T	C	T	T	T	C	intron_variant	HIGH
rs6387186	56069541	ABCEFG:DH	A	A	A	G	A	A	A	G	intron_variant	HIGH
rs51603898	56069981	ABCEFG:DH	C	C	C	T	C	C	C	T	synonymous_variant	HIGH
rs49983109	56070351	ABCEFG:DH	C	C	C	T	C	C	C	T	3_prime_UTR_variant	HIGH
rs30921281	56070578	ABCEFGH:D	A	A	A	G	A	A	A	A	3_prime_UTR_variant	HIGH
rs265408313	56070952	ABCEFG:DH	C	C	C	A	C	C	C	A	3_prime_UTR_variant	HIGH
rs48935627	56071223	ABCEFG:DH	A	A	A	G	A	A	A	G	3_prime_UTR_variant	HIGH
rs47566236	56071358	ABCEFGH:D	G	G	G	A	G	G	G	G	3_prime_UTR_variant	HIGH
rs47127347	56071405	ABCEFG:DH	A	A	A	G	A	A	A	G	downstream_gene_variant	HIGH
rs232681712	56071449	ABCDEGH:F	C	C	C	C	C	T	C	C	downstream_gene_variant	HIGH
rs224129272	56071479	ABCEG:DFH	A	A	A	G	A	G	A	G	downstream_gene_variant	HIGH
rs51724142	56071507	ABCEG:DFH	C	C	C	T	C	T	C	T	downstream_gene_variant	HIGH
rs47647145	56071649	ABCEFG:DH	G	G	G	T	G	G	G	T	downstream_gene_variant	HIGH
rs240972752	56071722	ABCEFG:DH	T	T	T	C	T	T	T	C	downstream_gene_variant	HIGH
rs50681068	56071728	ABCEFG:DH	A	A	A	G	A	A	A	G	downstream_gene_variant	HIGH
rs216198229	56071831	ABCEFG:DH	A	A	A	G	A	A	A	G	downstream_gene_variant	HIGH
rs235259606	56071878	ABCEFG:DH	T	T	T	C	T	T	T	C	downstream_gene_variant	HIGH
rs46006860	56071883	ABCEFG:DH	A	A	A	G	A	A	A	G	downstream_gene_variant	HIGH
rs47451817	56071899	ABCEG:DFH	T	T	T	C	T	C	T	C	downstream_gene_variant	HIGH
rs48485134	56072266	ABCEG:DFH	G	G	G	A	G	A	G	A	downstream_gene_variant	HIGH
rs46471669	56072291	ABCEG:DFH	A	A	A	G	A	G	A	G	downstream_gene_variant	HIGH
rs51313571	56072338	ABCEG:DFH	A	A	A	G	A	G	A	G	downstream_gene_variant	HIGH
rs107604304	56072595	ABCEFG:DH	G	G	G	T	G	G	G	T	downstream_gene_variant	HIGH
rs108088592	56072596	ABCEFG:DH	G	G	G	C	G	G	G	C	downstream_gene_variant	HIGH
rs213433583	56072610	ABCEFG:DH	T	T	T	C	T	T	T	C	downstream_gene_variant	HIGH
rs108756430	56072618	ABCEFG:DH	T	T	T	G	T	T	T	G	downstream_gene_variant	HIGH
rs248836127	56072637	ABCEFG:DH	G	G	G	A	G	G	G	A	downstream_gene_variant	HIGH
rs52490486	56072659	ABCEG:DFH	A	A	A	G	A	G	A	G	downstream_gene_variant	HIGH
rs223212829	56072687	ABCEFG:DH	G	G	G	C	G	G	G	C	downstream_gene_variant	HIGH
rs107890031	56072755	ABCEFG:DH	T	T	T	C	T	T	T	C	downstream_gene_variant	HIGH
rs256597670	56072772	ABCEFG:DH	C	C	C	T	C	C	C	T	downstream_gene_variant	HIGH
rs51509331	56072830	ABCEFG:DH	T	T	T	A	T	T	T	A	downstream_gene_variant	HIGH
rs245640963	56072876	ABCEFG:DH	T	T	T	C	T	T	T	C	downstream_gene_variant	HIGH
rs107849296	56072909	ABCEFG:DH	G	G	G	A	G	G	G	A	downstream_gene_variant	HIGH
rs232347846	56072943	ABCEFG:DH	T	T	T	C	T	T	T	C	downstream_gene_variant	HIGH
rs257277356	56073043	ABCEFG:DH	C	C	C	T	C	C	C	T	downstream_gene_variant	HIGH
rs108741950	56073083	ABCEFG:DH	C	C	C	T	C	C	C	T	downstream_gene_variant	HIGH
rs235294127	56073102	ABCEG:DFH	G	G	G	A	G	A	G	A	downstream_gene_variant	HIGH
rs246748845	56073124	ABCEFG:DH	A	A	A	G	A	A	A	G	downstream_gene_variant	HIGH
rs584891985	56073217	ABCEG:DH:F	G	G	G	A	G	C	G	A	downstream_gene_variant	HIGH
rs257600070	56073230	ABCEG:DF:H	G	G	G	A	G	A	G	T	downstream_gene_variant	HIGH
rs227940130	56073250	ABCDEGH:F	A	A	A	A	A	G	A	A	downstream_gene_variant	HIGH
rs237852740	56073254	ABCDEGH:F	T	T	T	T	T	A	T	T	downstream_gene_variant	HIGH
rs45673851	56073273	ABCEFG:DH	A	A	A	G	A	A	A	G	downstream_gene_variant	HIGH
rs225873216	56073280	ABCDEGH:F	T	T	T	T	T	C	T	T	downstream_gene_variant	HIGH
rs216354916	56073316	ABCEFG:DH	C	C	C	T	C	C	C	T	downstream_gene_variant	HIGH
rs46870563	56073450	ABCEG:DFH	T	T	T	C	T	C	T	C	downstream_gene_variant	HIGH
rs234781428	56073536	ABCDEFG:H	G	G	G	G	G	G	G	A	downstream_gene_variant	HIGH
rs48447842	56073552	ABCEG:DFH	A	A	A	G	A	G	A	G	downstream_gene_variant	HIGH
rs214244538	56073579	ABCDEGH:F	A	A	A	A	A	T	A	A	downstream_gene_variant	HIGH
rs238948972	56073593	ABCEG:DFH	T	T	T	C	T	C	T	C	downstream_gene_variant	HIGH
rs46312796	56073622	ABCEFG:DH	C	C	C	A	C	C	C	A	downstream_gene_variant	HIGH
rs31086855	56073661	ABCEG:DFH	G	G	G	T	G	T	G	T	downstream_gene_variant	HIGH
rs30412064	56073760	ABCEFG:DH	C	C	C	T	C	C	C	T	downstream_gene_variant	HIGH
rs30389658	56073796	ABCEG:DFH	T	T	T	C	T	C	T	C	downstream_gene_variant	HIGH
rs242517215	56073954	ABCDEGH:F	C	C	C	C	C	T	C	C	downstream_gene_variant	HIGH
rs30876140	56073962	ABCEG:DFH	A	A	A	G	A	G	A	G	downstream_gene_variant	HIGH
rs31375004	56073965	ABCEFG:DH	C	C	C	T	C	C	C	T	downstream_gene_variant	HIGH
rs244955782	56074117	ABCDEFG:H	A	A	A	A	A	A	A	G	downstream_gene_variant	HIGH
rs218317328	56074217	ABCEFG:DH	G	G	G	A	G	G	G	A	downstream_gene_variant	HIGH
rs240521776	56074470	ABCDEGH:F	G	G	G	G	G	A	G	G	downstream_gene_variant	HIGH
rs221461840	56074508	ABCEFG:DH	A	A	A	C	A	A	A	C	downstream_gene_variant	HIGH
rs232979760	56074590	ABCEFG:DH	C	C	C	T	C	C	C	T	downstream_gene_variant	HIGH
rs252132226	56074688	ABCEFG:DH	G	G	G	A	G	G	G	A	downstream_gene_variant	HIGH
rs48006249	56074812	ABCEFG:DH	A	A	A	G	A	A	A	G	downstream_gene_variant	HIGH
rs50371810	56074830	ABCEFG:DH	A	A	A	G	A	A	A	G	downstream_gene_variant	HIGH
rs47952432	56074858	ABCEFG:DH	G	G	G	A	G	G	G	A	downstream_gene_variant	HIGH
rs258904015	56074862	ABCEFGH:D	C	C	C	T	C	C	C	C	downstream_gene_variant	HIGH
rs51588780	56075050	ABCEFG:DH	G	G	G	A	G	G	G	A	downstream_gene_variant	HIGH
rs48057687	56075060	ABCEFG:DH	C	C	C	T	C	C	C	T	downstream_gene_variant	HIGH
rs45999936	56075089	ABCDEFG:H	A	A	A	A	A	A	A	G	downstream_gene_variant	HIGH
rs51679742	56075109	ABCEG:DFH	T	T	T	G	T	G	T	G	downstream_gene_variant	HIGH
rs48726372	56075119	ABCEFG:DH	A	A	A	T	A	A	A	T	downstream_gene_variant	HIGH
rs231476946	56075173	ABCDEGH:F	C	C	C	C	C	A	C	C	downstream_gene_variant	HIGH
rs250602074	56075174	ABCDEGH:F	G	G	G	G	G	A	G	G	downstream_gene_variant	HIGH
rs48432949	56075228	ABCEG:DFH	T	T	T	G	T	G	T	G	downstream_gene_variant	HIGH
rs263989345	56075273	ABCDEGH:F	A	A	A	A	A	G	A	A	downstream_gene_variant	HIGH
rs47446239	56075306	ABCEG:DFH	T	T	T	C	T	C	T	C	downstream_gene_variant	HIGH
rs52042401	56075322	ABCEFG:DH	A	A	A	C	A	A	A	C	downstream_gene_variant	HIGH
rs6385660	56075492	ABCEFG:DH	C	C	C	T	C	C	C	T	downstream_gene_variant	HIGH
rs51282551	56075617	ABCDEFG:H	C	C	C	C	C	C	C	T	downstream_gene_variant	HIGH
rs31352264	56076089	ABCEFG:DH	A	A	A	G	A	A	A	G	downstream_gene_variant	HIGH
rs30290915	56076287	ABCEG:DFH	T	T	T	C	T	C	T	C	downstream_gene_variant	HIGH
rs219586568	56076308	ABCDEFG:H	G	G	G	G	G	G	G	A	downstream_gene_variant	HIGH
rs234253605	56076334	ABCDEGH:F	G	G	G	G	G	A	G	G	downstream_gene_variant	HIGH

## Sheet: ENSMUSG00000000958
SNP ID	LOCATION	SDPN	REF	A/J	129S1/SvImJ	NOD/ShiLtJ	NZO/HlLtJ	CAST/EiJ	PWK/PhJ	WSB/EiJ	CONSEQUENCE	CONFIDENCE
rs30722001	54601900	ACDEFGH:B	A	C	C	C	C	C	C	C	non_coding_transcript_exon_variant	HIGH
rs262601168	54601901	ABCDEGH:F	G	G	G	G	G	A	G	G	non_coding_transcript_exon_variant	HIGH
rs31037937	54601945	ACDEGH:BF	A	G	G	G	G	A	G	G	non_coding_transcript_exon_variant	HIGH
rs52134855	54602108	ACDEFGH:B	A	T	T	T	T	T	T	T	intron_variant	HIGH
rs107749906	54602118	ACDEGH:BF	T	G	G	G	G	T	G	G	intron_variant	HIGH
rs52100368	54602178	ACDEGH:BF	T	C	C	C	C	T	C	C	intron_variant	HIGH
rs52191963	54602184	ACDEGH:BF	A	G	G	G	G	A	G	G	intron_variant	HIGH
rs231662265	54602203	ABCDEGH:F	C	C	C	C	C	T	C	C	intron_variant	HIGH
rs256252551	54602219	ACDEGH:BF	A	G	G	G	G	A	G	G	intron_variant	HIGH
rs212077780	54602223	ACDEGH:BF	C	T	T	T	T	C	T	T	intron_variant	HIGH
rs30350955	54602507	ACDEGH:BF	T	A	A	A	A	T	A	A	intron_variant	HIGH
rs30256710	54602521	ACDEGH:BF	C	T	T	T	T	C	T	T	intron_variant	HIGH
rs3550981581	54602528	ACDEGH:BF	C	T	T	T	T	C	T	T	intron_variant	HIGH
rs233041644	54602678	ABCDEGH:F	A	A	A	A	A	C	A	A	intron_variant	HIGH
rs3550942153	54602681	ABCDEGH:F	G	G	G	G	G	A	G	G	intron_variant	HIGH
rs244532534	54602699	ABCDEGH:F	C	C	C	C	C	T	C	C	intron_variant	HIGH
rs31212720	54602724	ACDEGH:BF	A	T	T	T	T	A	T	T	intron_variant	HIGH
rs30879364	54602834	ACDEGH:BF	A	G	G	G	G	A	G	G	intron_variant	HIGH
rs259741691	54603047	ABCDEGH:F	C	C	C	C	C	A	C	C	intron_variant	HIGH
rs45646250	54603107	ACDEFGH:B	G	A	A	A	A	A	A	A	intron_variant	HIGH
rs251433585	54603108	ABCDEGH:F	C	C	C	C	C	T	C	C	intron_variant	HIGH
rs46862116	54603137	ACDEFGH:B	A	G	G	G	G	G	G	G	intron_variant	HIGH
rs47187536	54603291	ACDEGH:BF	T	C	C	C	C	T	C	C	intron_variant	HIGH
rs219568651	54603292	ACDEGH:BF	A	G	G	G	G	A	G	G	intron_variant	HIGH
rs48007861	54603297	ACDEGH:BF	A	G	G	G	G	A	G	G	intron_variant	HIGH
rs48569481	54603371	ACDEGH:BF	C	T	T	T	T	C	T	T	intron_variant	HIGH
rs48366744	54603425	ACDEGH:BF	A	G	G	G	G	A	G	G	intron_variant	HIGH
rs260345149	54603457	ABCDEGH:F	C	C	C	C	C	T	C	C	intron_variant	HIGH
rs223165371	54603462	ABCDEGH:F	C	C	C	C	C	T	C	C	intron_variant	HIGH
rs48882848	54603504	ACDEFGH:B	A	C	C	C	C	C	C	C	intron_variant	HIGH
rs225585041	54603520	ABCDEGH:F	C	C	C	C	C	A	C	C	intron_variant	HIGH
rs47859486	54603538	ACDEGH:BF	C	T	T	T	T	C	T	T	intron_variant	HIGH
rs47173968	54603581	ACDEFGH:B	A	G	G	G	G	G	G	G	intron_variant	HIGH
rs253913202	54603626	ABCDEGH:F	T	T	T	T	T	A	T	T	intron_variant	HIGH
rs50989285	54603686	ACDEFGH:B	T	C	C	C	C	C	C	C	intron_variant	HIGH
rs50060925	54603695	ACDEGH:BF	G	A	A	A	A	G	A	A	intron_variant	HIGH
rs6370865	54603696	ACDEFGH:B	A	G	G	G	G	G	G	G	intron_variant	HIGH
rs261086320	54603701	ACDEFGH:B	G	C	C	C	C	C	C	C	intron_variant	HIGH
rs213129871	54603702	ACDEFGH:B	G	A	A	A	A	A	A	A	intron_variant	HIGH
rs52357678	54603707	ACDEFGH:B	T	C	C	C	C	C	C	C	intron_variant	HIGH
rs6370913	54603730	ACDEFGH:B	T	C	C	C	C	C	C	C	intron_variant	HIGH
rs580298473	54603745	ABCDEGH:F	A	A	A	A	A	T	A	A	intron_variant	HIGH
rs581711447	54603761	ABCDEFH:G	A	A	A	A	A	A	G	A	intron_variant	HIGH
rs584765750	54603765	ABCDEFG:H	A	A	A	A	A	A	A	G	intron_variant	HIGH
rs52273698	54603823	ACDEFGH:B	G	A	A	A	A	A	A	A	intron_variant	HIGH
rs52433151	54603857	ACDEGH:BF	C	A	A	A	A	C	A	A	intron_variant	HIGH
rs49368767	54603938	ACDEGH:BF	G	A	A	A	A	G	A	A	intron_variant	HIGH
rs48185207	54603985	ACDEFGH:B	C	G	G	G	G	G	G	G	intron_variant	HIGH
rs49095026	54604035	ACDEGH:BF	T	A	A	A	A	T	A	A	intron_variant	HIGH
rs50941575	54604046	ACDEGH:B:F	G	T	T	T	T	A	T	T	intron_variant	HIGH
rs51099761	54604149	ACDEFGH:B	G	T	T	T	T	T	T	T	intron_variant	HIGH
rs48178553	54604404	ACDEGH:BF	G	A	A	A	A	G	A	A	intron_variant	HIGH
rs45808334	54604431	ACDEGH:BF	G	A	A	A	A	G	A	A	intron_variant	HIGH
rs47435081	54604669	ACDEFGH:B	A	G	G	G	G	G	G	G	intron_variant	HIGH
rs51401776	54604692	ACDEGH:BF	A	G	G	G	G	A	G	G	intron_variant	HIGH
rs50451677	54604698	ACDEGH:BF	A	G	G	G	G	A	G	G	intron_variant	HIGH
rs45675379	54604703	ABCDEGH:F	C	C	C	C	C	T	C	C	intron_variant	HIGH
rs30926105	54604904	ACDEGH:BF	C	T	T	T	T	C	T	T	intron_variant	HIGH
rs31213670	54604912	ACDEFGH:B	G	A	A	A	A	A	A	A	intron_variant	HIGH
rs30808128	54604968	ACDEGH:BF	C	T	T	T	T	C	T	T	intron_variant	HIGH
rs31288862	54604990	ACDEGH:BF	G	C	C	C	C	G	C	C	intron_variant	HIGH
rs31244391	54605002	ACDEFGH:B	T	C	C	C	C	C	C	C	intron_variant	HIGH
rs45856563	54605211	ABCDEGH:F	C	C	C	C	C	G	C	C	intron_variant	HIGH
rs4230383	54605551	ACDEFGH:B	T	G	G	G	G	G	G	G	intron_variant	HIGH
rs4230385	54605588	ACDEFGH:B	A	G	G	G	G	G	G	G	intron_variant	HIGH
rs230973545	54605757	ACDEFGH:B	C	T	T	T	T	T	T	T	3_prime_UTR_variant	HIGH
rs4230390	54605797	ACDEFGH:B	G	A	A	A	A	A	A	A	synonymous_variant	HIGH
rs50584508	54605910	ABCDEGH:F	G	G	G	G	G	A	G	G	3_prime_UTR_variant	HIGH
rs47974356	54606023	ABCDEGH:F	A	A	A	A	A	T	A	A	3_prime_UTR_variant	HIGH
rs46544963	54606072	ACDEGH:BF	A	G	G	G	G	A	G	G	3_prime_UTR_variant	HIGH
rs51288626	54606089	ACDEFGH:B	A	G	G	G	G	G	G	G	3_prime_UTR_variant	HIGH
rs49990039	54606196	ACDEFGH:B	A	G	G	G	G	G	G	G	3_prime_UTR_variant	HIGH
rs50850752	54606275	ACDEFGH:B	T	C	C	C	C	C	C	C	3_prime_UTR_variant	HIGH
rs51297747	54606322	ACDEFGH:B	C	G	G	G	G	G	G	G	3_prime_UTR_variant	HIGH
rs47450205	54606396	ACDEFGH:B	C	A	A	A	A	A	A	A	3_prime_UTR_variant	HIGH
rs46632751	54606499	ACDEFGH:B	A	G	G	G	G	G	G	G	3_prime_UTR_variant	HIGH
rs48515847	54606526	ACDEFGH:B	C	G	G	G	G	G	G	G	3_prime_UTR_variant	HIGH
rs50228623	54606566	ACDEFGH:B	G	A	A	A	A	A	A	A	3_prime_UTR_variant	HIGH
rs228257942	54606591	ABCDEGH:F	C	C	C	C	C	T	C	C	3_prime_UTR_variant	HIGH
rs236761127	54606640	ABCDEGH:F	G	G	G	G	G	A	G	G	3_prime_UTR_variant	HIGH
rs248823247	54606651	ABCDEGH:F	C	C	C	C	C	T	C	C	3_prime_UTR_variant	HIGH
rs48796440	54606681	ACDEFGH:B	G	A	A	A	A	A	A	A	3_prime_UTR_variant	HIGH
rs49643616	54606682	ACDEFGH:B	C	T	T	T	T	T	T	T	3_prime_UTR_variant	HIGH
rs50486790	54606725	ACDEFGH:B	A	G	G	G	G	G	G	G	3_prime_UTR_variant	HIGH
rs51815532	54606759	ABCDEGH:F	C	C	C	C	C	T	C	C	3_prime_UTR_variant	HIGH
rs51124774	54606791	ACDEFGH:B	T	C	C	C	C	C	C	C	3_prime_UTR_variant	HIGH
rs47495653	54606869	ACDEFGH:B	G	T	T	T	T	T	T	T	3_prime_UTR_variant	HIGH
rs47478617	54607009	ACDEFGH:B	C	G	G	G	G	G	G	G	3_prime_UTR_variant	HIGH
rs46404529	54607156	ACDEFGH:B	G	A	A	A	A	A	A	A	3_prime_UTR_variant	HIGH
rs48890800	54607238	ACDEFGH:B	T	A	A	A	A	A	A	A	3_prime_UTR_variant	HIGH
rs50518151	54607358	ACDEFGH:B	G	T	T	T	T	T	T	T	intron_variant	HIGH
rs47736454	54607508	ACDEFGH:B	A	G	G	G	G	G	G	G	intron_variant	HIGH
rs31385600	54607515	ACDEFGH:B	C	T	T	T	T	T	T	T	intron_variant	HIGH
rs49447179	54607741	ACDEFGH:B	T	C	C	C	C	C	C	C	splice_region_variant	HIGH
rs252851201	54607829	ACDEFGH:B	C	T	T	T	T	T	T	T	intron_variant	HIGH
rs214334112	54608070	ACDEFGH:B	T	G	G	G	G	G	G	G	intron_variant	HIGH
rs231397531	54608107	ACDEFGH:B	A	T	T	T	T	T	T	T	intron_variant	HIGH
rs257148450	54608135	ACDEFGH:B	G	A	A	A	A	A	A	A	intron_variant	HIGH
rs47381807	54608161	ACDEFGH:B	C	A	A	A	A	A	A	A	intron_variant	HIGH
rs238035202	54608213	ACDEFGH:B	A	G	G	G	G	G	G	G	intron_variant	HIGH
rs242546153	54608221	ACDEFGH:B	A	G	G	G	G	G	G	G	intron_variant	HIGH
rs259425093	54608231	ACDEFGH:B	G	A	A	A	A	A	A	A	intron_variant	HIGH
rs229586081	54608234	ACDEFGH:B	C	G	G	G	G	G	G	G	intron_variant	HIGH
rs216647496	54608298	ACDEFGH:B	A	G	G	G	G	G	G	G	intron_variant	HIGH
rs252883147	54608316	ACDEFGH:B	C	T	T	T	T	T	T	T	intron_variant	HIGH
rs264303533	54608342	ACDEFGH:B	G	A	A	A	A	A	A	A	intron_variant	HIGH
rs222874931	54609002	ACDEFGH:B	C	T	T	T	T	T	T	T	intron_variant	HIGH
rs220712205	54609058	ACDEFGH:B	T	C	C	C	C	C	C	C	intron_variant	HIGH
rs245323626	54609079	ACDEFGH:B	A	G	G	G	G	G	G	G	intron_variant	HIGH
rs259359848	54609080	ACDEFGH:B	T	C	C	C	C	C	C	C	intron_variant	HIGH
rs256813665	54609134	ACDEGH:BF	T	A	A	A	A	T	A	A	intron_variant	HIGH
rs238161036	54609406	ACDEFGH:B	A	C	C	C	C	C	C	C	intron_variant	HIGH
rs230944225	54609529	ACDEFGH:B	T	G	G	G	G	G	G	G	intron_variant	HIGH
rs249898096	54609656	ACDEFGH:B	C	A	A	A	A	A	A	A	intron_variant	HIGH
rs52407901	54609854	ACDEFGH:B	G	T	T	T	T	T	T	T	intron_variant	HIGH
rs52329584	54609885	ACDEFGH:B	G	T	T	T	T	T	T	T	intron_variant	HIGH
rs48647552	54609951	ACDEFGH:B	T	C	C	C	C	C	C	C	intron_variant	HIGH
rs46518024	54610235	ACDEFGH:B	A	G	G	G	G	G	G	G	intron_variant	HIGH
rs31524606	54610520	ACDEFGH:B	G	A	A	A	A	A	A	A	synonymous_variant	HIGH
rs233099060	54610641	ABCDEGH:F	G	G	G	G	G	A	G	G	intron_variant	HIGH
rs30319954	54610911	ACDEGH:BF	C	T	T	T	T	C	T	T	intron_variant	HIGH
rs31088666	54611016	ACDEGH:BF	T	C	C	C	C	T	C	C	intron_variant	HIGH
rs31003727	54611024	ACDEFGH:B	C	T	T	T	T	T	T	T	intron_variant	HIGH
rs47398931	54611096	ACDEFGH:B	A	G	G	G	G	G	G	G	intron_variant	HIGH
rs217425751	54611170	ACDEFGH:B	C	T	T	T	T	T	T	T	intron_variant	HIGH
rs45657175	54611175	ACDEGH:BF	G	A	A	A	A	G	A	A	intron_variant	HIGH
rs30458607	54611430	ACDEFGH:B	A	G	G	G	G	G	G	G	intron_variant	HIGH
rs255845565	54611462	ABCDEGH:F	C	C	C	C	C	T	C	C	intron_variant	HIGH
rs30863799	54611466	ACDEFGH:B	G	C	C	C	C	C	C	C	intron_variant	HIGH
rs31130658	54611766	ACDEFGH:B	T	G	G	G	G	G	G	G	synonymous_variant	HIGH
rs30551694	54611786	ACDEFGH:B	T	G	G	G	G	G	G	G	intron_variant	HIGH
rs30693427	54611817	ACDEFGH:B	C	T	T	T	T	T	T	T	intron_variant	HIGH
rs31339326	54611929	ACDEFGH:B	C	T	T	T	T	T	T	T	intron_variant	HIGH
rs30203840	54612095	ACDEFGH:B	T	C	C	C	C	C	C	C	synonymous_variant	HIGH
rs30896048	54612226	ACDEGH:BF	C	G	G	G	G	C	G	G	intron_variant	HIGH
rs30545477	54612261	ACDEFGH:B	A	G	G	G	G	G	G	G	intron_variant	HIGH
rs30579554	54612486	ACDEFGH:B	C	G	G	G	G	G	G	G	intron_variant	HIGH
rs30161019	54612548	ACDEFGH:B	G	A	A	A	A	A	A	A	intron_variant	HIGH
rs31359453	54612602	ACDEFGH:B	T	G	G	G	G	G	G	G	intron_variant	HIGH
rs31217817	54612762	ACDEFGH:B	A	G	G	G	G	G	G	G	intron_variant	HIGH
rs30722107	54612806	ACDEFGH:B	A	G	G	G	G	G	G	G	intron_variant	HIGH
rs30930322	54612907	ACDEFGH:B	A	G	G	G	G	G	G	G	intron_variant	HIGH
rs31332499	54612913	ACDEFGH:B	C	A	A	A	A	A	A	A	intron_variant	HIGH
rs31342613	54612978	ACDEFGH:B	G	A	A	A	A	A	A	A	intron_variant	HIGH
rs30882703	54613133	ACDEFGH:B	C	T	T	T	T	T	T	T	intron_variant	HIGH
rs30376167	54613150	ACDEFGH:B	G	A	A	A	A	A	A	A	intron_variant	HIGH
rs49576019	54613185	ACDEFGH:B	T	C	C	C	C	C	C	C	intron_variant	HIGH
rs30853501	54613240	ACDEFGH:B	T	C	C	C	C	C	C	C	intron_variant	HIGH
rs49953905	54613519	ACDEGH:BF	C	G	G	G	G	C	G	G	intron_variant	HIGH
rs45902738	54613819	ACDEGH:BF	G	A	A	A	A	G	A	A	intron_variant	HIGH
rs51273255	54613954	ACDEGH:BF	A	G	G	G	G	A	G	G	intron_variant	HIGH
14:54613993_G_A	54613993	ABCDEGH:F	G	G	G	G	G	A	G	G	intron_variant	HIGH
rs225128095	54613997	ACDEFGH:B	T	C	C	C	C	C	C	C	intron_variant	HIGH
rs50714057	54614050	ACDEFGH:B	T	C	C	C	C	C	C	C	intron_variant	HIGH
rs49274521	54614126	ACDEFGH:B	C	T	T	T	T	T	T	T	intron_variant	HIGH
rs45665865	54614127	ACDEFGH:B	C	G	G	G	G	G	G	G	intron_variant	HIGH
rs49718644	54614224	ACDEFGH:B	T	A	A	A	A	A	A	A	intron_variant	HIGH
rs46749029	54614235	ACDEFGH:B	A	T	T	T	T	T	T	T	intron_variant	HIGH
rs51864439	54614283	ACDEFGH:B	C	T	T	T	T	T	T	T	intron_variant	HIGH
rs46494380	54614425	ACDEGH:BF	T	C	C	C	C	T	C	C	intron_variant	HIGH
rs46878750	54614627	ACDEFGH:B	G	A	A	A	A	A	A	A	intron_variant	HIGH
rs234151207	54614636	ABCDEGH:F	T	T	T	T	T	C	T	T	intron_variant	HIGH
rs50100780	54614667	ACDEFGH:B	G	A	A	A	A	A	A	A	intron_variant	HIGH
rs224158559	54614676	ABCDEGH:F	T	T	T	T	T	C	T	T	intron_variant	HIGH
rs248953056	54614684	ABCDEGH:F	A	A	A	A	A	T	A	A	intron_variant	HIGH
rs51787538	54614758	ABCDEGH:F	A	A	A	A	A	G	A	A	intron_variant	HIGH
rs46861014	54614823	ABCDEGH:F	A	A	A	A	A	G	A	A	intron_variant	HIGH
rs587088431	54614856	ABCDEGH:F	C	C	C	C	C	A	C	C	intron_variant	HIGH
rs580827077	54614857	ABCDEGH:F	A	A	A	A	A	C	A	A	intron_variant	HIGH
14:54614864_C_A	54614864	ABCDEGH:F	C	C	C	C	C	A	C	C	intron_variant	HIGH
rs46300233	54614938	ACDEFGH:B	T	C	C	C	C	C	C	C	intron_variant	HIGH
rs46015468	54615626	ACDEGH:BF	T	G	G	G	G	T	G	G	intron_variant	HIGH
rs263293202	54615627	ABCDEFG:H	G	G	G	G	G	G	G	A	intron_variant	HIGH
rs265383408	54615776	ABCDEGH:F	G	G	G	G	G	A	G	G	intron_variant	HIGH
rs30645144	54616318	ACDEGH:BF	C	A	A	A	A	C	A	A	intron_variant	HIGH
rs31406802	54616511	ACDEFGH:B	A	G	G	G	G	G	G	G	synonymous_variant	HIGH
rs246261859	54616656	ABCDEGH:F	G	G	G	G	G	A	G	G	intron_variant	HIGH
rs46702087	54616679	ACDEGH:BF	C	T	T	T	T	C	T	T	intron_variant	HIGH
rs218262539	54616747	ABCDEGH:F	G	G	G	G	G	A	G	G	intron_variant	HIGH
rs254287269	54616998	ABCDEGH:F	C	C	C	C	C	T	C	C	intron_variant	HIGH
rs30597791	54617021	ACDEFGH:B	T	C	C	C	C	C	C	C	intron_variant	HIGH
rs31025033	54617138	ACDEFGH:B	A	G	G	G	G	G	G	G	intron_variant	HIGH
rs255040640	54617208	ABCDEGH:F	C	C	C	C	C	T	C	C	intron_variant	HIGH
rs214302668	54617280	ABCDEGH:F	G	G	G	G	G	A	G	G	intron_variant	HIGH
rs229842547	54617318	ABCDEGH:F	G	G	G	G	G	A	G	G	intron_variant	HIGH
rs30160779	54617371	ACDEGH:BF	G	A	A	A	A	G	A	A	intron_variant	HIGH
rs579205932	54617377	ABCDEGH:F	T	T	T	T	T	C	T	T	intron_variant	HIGH
rs243141099	54617416	ABCDEGH:F	G	G	G	G	G	A	G	G	intron_variant	HIGH
rs225382522	54617451	ABCDEGH:F	C	C	C	C	C	A	C	C	intron_variant	HIGH
rs31297640	54617535	ACDEFGH:B	A	C	C	C	C	C	C	C	intron_variant	HIGH
rs223115419	54617659	ABCDEGH:F	C	C	C	C	C	G	C	C	intron_variant	HIGH
rs581972558	54617674	ABCDEGH:F	G	G	G	G	G	A	G	G	intron_variant	HIGH
rs50988350	54617879	ACDEFGH:B	G	C	C	C	C	C	C	C	intron_variant	HIGH
rs30834296	54617887	ACDEFGH:B	G	A	A	A	A	A	A	A	intron_variant	HIGH
rs258178638	54617922	ABCDEGH:F	G	G	G	G	G	C	G	G	intron_variant	HIGH
rs245636919	54618527	ABCDEGH:F	A	A	A	A	A	G	A	A	intron_variant	HIGH
rs224047909	54618708	ABCDEGH:F	C	C	C	C	C	G	C	C	intron_variant	HIGH
rs51508740	54618833	ACDEFGH:B	G	C	C	C	C	C	C	C	intron_variant	HIGH
rs48031058	54618915	ACDEFGH:B	T	G	G	G	G	G	G	G	intron_variant	HIGH
rs30853498	54619572	ACDEFGH:B	G	C	C	C	C	C	C	C	intron_variant	HIGH
rs31477314	54619620	ACDEGH:BF	A	G	G	G	G	A	G	G	intron_variant	HIGH
rs47298534	54619832	ABCDEFG:H	A	A	A	A	A	A	A	T	intron_variant	HIGH
rs224533085	54619892	ABCDEGH:F	A	A	A	A	A	G	A	A	intron_variant	HIGH
rs30385018	54620098	ACDEGH:BF	T	G	G	G	G	T	G	G	intron_variant	HIGH
rs30252687	54620119	ACDEGH:BF	C	A	A	A	A	C	A	A	intron_variant	HIGH
rs51308653	54620195	ACDEFGH:B	A	T	T	T	T	T	T	T	intron_variant	HIGH
rs46487934	54620299	ACDEGH:BF	C	T	T	T	T	C	T	T	intron_variant	HIGH
rs46659381	54620312	ACDEFGH:B	A	G	G	G	G	G	G	G	intron_variant	HIGH
rs50212963	54620387	ACDEGH:BF	G	A	A	A	A	G	A	A	intron_variant	HIGH
rs51903887	54620552	ACDEGH:BF	G	A	A	A	A	G	A	A	intron_variant	HIGH
rs108402958	54620604	ACDEFGH:B	T	G	G	G	G	G	G	G	intron_variant	HIGH
rs214523714	54620654	ABCDEGH:F	C	C	C	C	C	G	C	C	intron_variant	HIGH
rs31026871	54620686	ACDEGH:BF	G	C	C	C	C	G	C	C	intron_variant	HIGH
rs31477834	54620770	ACDEGH:BF	G	A	A	A	A	G	A	A	intron_variant	HIGH
rs259270239	54620818	ABCDEGH:F	C	C	C	C	C	T	C	C	intron_variant	HIGH
rs266164772	54621111	ABCDEGH:F	C	C	C	C	C	T	C	C	intron_variant	HIGH
rs231769376	54621293	ABCDEGH:F	T	T	T	T	T	C	T	T	intron_variant	HIGH
rs257750617	54621312	ABCDEGH:F	T	T	T	T	T	C	T	T	intron_variant	HIGH
rs30474463	54621466	ACDEFGH:B	G	A	A	A	A	A	A	A	intron_variant	HIGH
rs253598044	54621488	ABCDEGH:F	T	T	T	T	T	G	T	T	intron_variant	HIGH
rs31073731	54621874	ACDEGH:BF	G	A	A	A	A	G	A	A	intron_variant	HIGH
rs250099404	54621883	ABCDEGH:F	T	T	T	T	T	G	T	T	intron_variant	HIGH
rs30106891	54621963	ACDEGH:BF	A	C	C	C	C	A	C	C	intron_variant	HIGH
rs237480568	54622073	ABCDEGH:F	C	C	C	C	C	T	C	C	intron_variant	HIGH
rs216219041	54622234	ABCDEGH:F	C	C	C	C	C	A	C	C	intron_variant	HIGH
rs231737861	54622278	ABCDEGH:F	C	C	C	C	C	A	C	C	intron_variant	HIGH
rs50693974	54622285	ACDEFGH:B	T	C	C	C	C	C	C	C	intron_variant	HIGH
rs585612059	54622354	ACDEGH:BF	G	A	A	A	A	G	A	A	intron_variant	HIGH
rs52474319	54622372	ACDEGH:BF	G	C	C	C	C	G	C	C	intron_variant	HIGH
rs578293142	54622508	ACDEFGH:B	T	C	C	C	C	C	C	C	intron_variant	HIGH
rs50634615	54622996	ACDEGH:BF	C	T	T	T	T	C	T	T	intron_variant	HIGH
rs46432166	54623093	ACDEFGH:B	T	C	C	C	C	C	C	C	intron_variant	HIGH
rs47671772	54623161	ACDEFGH:B	A	G	G	G	G	G	G	G	intron_variant	HIGH
rs48557540	54623281	ACDEFGH:B	G	C	C	C	C	C	C	C	intron_variant	HIGH
rs225856955	54623376	ABCDEGH:F	C	C	C	C	C	T	C	C	intron_variant	HIGH
rs47051275	54623377	ACDEGH:BF	G	A	A	A	A	G	A	A	intron_variant	HIGH
rs46657335	54623568	ACDEFGH:B	T	C	C	C	C	C	C	C	intron_variant	HIGH
rs47551465	54623569	ACEG:BDFH	G	A	A	G	A	G	A	G	intron_variant	HIGH
rs30792563	54623669	ACDEFGH:B	G	C	C	C	C	C	C	C	intron_variant	HIGH
rs237964459	54623884	ABCDEGH:F	C	C	C	C	C	T	C	C	intron_variant	HIGH
rs30468647	54624596	ACDEGH:BF	G	A	A	A	A	G	A	A	intron_variant	HIGH
rs30458845	54624624	ACDEGH:BF	G	A	A	A	A	G	A	A	intron_variant	HIGH
rs49259254	54624753	ACDEGH:BF	G	A	A	A	A	G	A	A	intron_variant	HIGH
rs47079381	54624850	ACDEGH:BF	G	A	A	A	A	G	A	A	intron_variant	HIGH
rs30603061	54624987	ACDEFGH:B	A	T	T	T	T	T	T	T	intron_variant	HIGH
rs30629489	54625193	ACDEGH:BF	C	T	T	T	T	C	T	T	intron_variant	HIGH
rs30675171	54625246	ACDEGH:BF	T	C	C	C	C	T	C	C	intron_variant	HIGH
rs227997504	54625373	ABCDEGH:F	G	G	G	G	G	A	G	G	intron_variant	HIGH
rs30969856	54625412	ACDEFGH:B	T	C	C	C	C	C	C	C	intron_variant	HIGH
rs30356135	54625416	ACDEGH:BF	G	C	C	C	C	G	C	C	intron_variant	HIGH
rs30992973	54625450	ACDEGH:BF	C	T	T	T	T	C	T	T	intron_variant	HIGH
rs50876656	54625558	ACDEFGH:B	A	C	C	C	C	C	C	C	intron_variant	HIGH
rs50039191	54625647	ACDEGH:BF	C	T	T	T	T	C	T	T	intron_variant	HIGH
rs46791437	54625841	ACDEGH:BF	C	T	T	T	T	C	T	T	intron_variant	HIGH
rs224153768	54625935	ABCDEGH:F	C	C	C	C	C	T	C	C	intron_variant	HIGH
rs257399934	54626072	ABCDEGH:F	A	A	A	A	A	G	A	A	intron_variant	HIGH
rs584537222	54626378	ACDEFGH:B	A	G	G	G	G	G	G	G	intron_variant	HIGH
rs581694881	54626461	ABCDEGH:F	C	C	C	C	C	T	C	C	intron_variant	HIGH
rs580010937	54626672	ABCDEGH:F	C	C	C	C	C	T	C	C	intron_variant	HIGH
rs586358490	54626719	ABCDEGH:F	A	A	A	A	A	G	A	A	intron_variant	HIGH
rs583106639	54626750	ABCDEGH:F	A	A	A	A	A	G	A	A	intron_variant	HIGH
rs33884403	54626800	ACDEGH:BF	C	T	T	T	T	C	T	T	intron_variant	HIGH
rs33884801	54626872	ACDEFGH:B	C	T	T	T	T	T	T	T	intron_variant	HIGH
rs33885353	54627084	ACDEFGH:B	G	A	A	A	A	A	A	A	intron_variant	HIGH
rs33884240	54627086	ACDEFGH:B	T	C	C	C	C	C	C	C	intron_variant	HIGH
rs33884542	54627105	ACDEGH:BF	T	G	G	G	G	T	G	G	intron_variant	HIGH
rs244777013	54627682	ABCDEGH:F	G	G	G	G	G	A	G	G	intron_variant	HIGH
rs218800405	54627688	ACDEGH:BF	G	A	A	A	A	G	A	A	intron_variant	HIGH
rs260537716	54627743	ABCDEGH:F	C	C	C	C	C	T	C	C	intron_variant	HIGH
rs250292211	54627769	ACDEGH:BF	G	A	A	A	A	G	A	A	intron_variant	HIGH
rs31391835	54627899	ACDEFGH:B	G	C	C	C	C	C	C	C	intron_variant	HIGH
rs46140592	54628091	ACDEFGH:B	C	T	T	T	T	T	T	T	intron_variant	HIGH
rs49262252	54628173	ACDEGH:BF	A	G	G	G	G	A	G	G	intron_variant	HIGH
rs48879184	54628237	ABCDEGH:F	G	G	G	G	G	A	G	G	intron_variant	HIGH
rs31092523	54628460	ACDEFGH:B	A	G	G	G	G	G	G	G	intron_variant	HIGH
rs31305800	54628619	ACDEFGH:B	T	C	C	C	C	C	C	C	intron_variant	HIGH
14:54628628_C_A	54628628	ABCDEGH:F	C	C	C	C	C	A	C	C	intron_variant	HIGH
rs30618015	54628629	ACDEGH:BF	C	T	T	T	T	C	T	T	intron_variant	HIGH
rs30752716	54628746	ACDEGH:BF	G	A	A	A	A	G	A	A	intron_variant	HIGH
rs30803144	54628924	ACEG:BDFH	G	A	A	G	A	G	A	G	intron_variant	HIGH
rs30792535	54629253	ACEG:BDFH	T	A	A	T	A	T	A	T	intron_variant	HIGH
rs30557461	54629357	ACDEFGH:B	A	T	T	T	T	T	T	T	intron_variant	HIGH
rs31053933	54629441	ACDEGH:BF	C	T	T	T	T	C	T	T	intron_variant	HIGH
rs31285986	54629464	ACDEGH:BF	C	T	T	T	T	C	T	T	intron_variant	HIGH
rs49610214	54629508	ACDEFGH:B	T	C	C	C	C	C	C	C	intron_variant	HIGH
rs51387188	54629949	ABCDEGH:F	A	A	A	A	A	T	A	A	intron_variant	HIGH
rs52080076	54630051	ABCDEGH:F	G	G	G	G	G	A	G	G	intron_variant	HIGH
rs30695130	54630081	ACDEFGH:B	T	G	G	G	G	G	G	G	intron_variant	HIGH
rs232423066	54630082	ABCDEGH:F	C	C	C	C	C	A	C	C	intron_variant	HIGH
rs50843898	54630346	ABCDEGH:F	T	T	T	T	T	C	T	T	intron_variant	HIGH
rs30911932	54630385	ACDEGH:BF	G	A	A	A	A	G	A	A	intron_variant	HIGH
rs31426293	54630405	ACDEFGH:B	T	C	C	C	C	C	C	C	intron_variant	HIGH
rs47686740	54630574	ACDEGH:BF	A	C	C	C	C	A	C	C	intron_variant	HIGH
rs45952246	54630795	ABCDEGH:F	C	C	C	C	C	A	C	C	intron_variant	HIGH
rs45632786	54630835	ACDEGH:BF	T	G	G	G	G	T	G	G	intron_variant	HIGH
rs50575079	54630939	ABCDEGH:F	C	C	C	C	C	T	C	C	intron_variant	HIGH
rs30306590	54631004	ACDEFGH:B	T	C	C	C	C	C	C	C	intron_variant	HIGH
rs236831467	54631150	ACDEGH:BF	T	G	G	G	G	T	G	G	intron_variant	HIGH
rs49405251	54631889	ABCDEFG:H	T	T	T	T	T	T	T	G	intron_variant	HIGH
rs266185761	54631949	ABCDEGH:F	G	G	G	G	G	A	G	G	intron_variant	HIGH
rs47113770	54632407	ABCDEGH:F	T	T	T	T	T	C	T	T	intron_variant	HIGH
rs30674137	54632530	ACDEGH:BF	G	A	A	A	A	G	A	A	intron_variant	HIGH
rs218767481	54632600	ABCDEGH:F	C	C	C	C	C	T	C	C	intron_variant	HIGH
rs216649387	54632784	ACDEGH:BF	A	T	T	T	T	A	T	T	intron_variant	HIGH
rs239985408	54632961	ACDEGH:BF	G	C	C	C	C	G	C	C	intron_variant	HIGH
rs583333623	54633147	ABCDEGH:F	A	A	A	A	A	G	A	A	intron_variant	HIGH
rs260947422	54633155	ABCDEGH:F	C	C	C	C	C	T	C	C	intron_variant	HIGH
rs46792845	54633258	ABCDEGH:F	A	A	A	A	A	G	A	A	intron_variant	HIGH
rs46669868	54633448	ABCDEGH:F	T	T	T	T	T	C	T	T	intron_variant	HIGH
rs48848665	54633821	ABCDEGH:F	A	A	A	A	A	C	A	A	intron_variant	HIGH
rs31413577	54633994	ACDEFGH:B	G	A	A	A	A	A	A	A	intron_variant	HIGH
rs31353228	54634001	ACDEFGH:B	A	G	G	G	G	G	G	G	intron_variant	HIGH
rs50693064	54634331	ABCEFGH:D	G	G	G	A	G	G	G	G	intron_variant	HIGH
rs48686161	54634342	ABCDEGH:F	C	C	C	C	C	G	C	C	intron_variant	HIGH
rs49527050	54634406	ACDEGH:BF	C	T	T	T	T	C	T	T	intron_variant	HIGH
rs49234970	54634413	ACDEFGH:B	C	T	T	T	T	T	T	T	intron_variant	HIGH
rs244396833	54634519	ACDEFGH:B	G	T	T	T	T	T	T	T	intron_variant	HIGH
rs244312948	54634697	ABCDEGH:F	G	G	G	G	G	C	G	G	intron_variant	HIGH
rs30390816	54634909	ACDEGH:BF	C	T	T	T	T	C	T	T	intron_variant	HIGH
rs31069925	54634965	ACDEFGH:B	A	G	G	G	G	G	G	G	intron_variant	HIGH
rs51501662	54635384	ABCDEGH:F	C	C	C	C	C	A	C	C	non_coding_transcript_exon_variant	HIGH
rs30939493	54635430	ACDEGH:BF	C	T	T	T	T	C	T	T	intron_variant	HIGH
rs30192355	54635459	ACDEFGH:B	A	G	G	G	G	G	G	G	intron_variant	HIGH
rs52295397	54635732	ACDEFGH:B	G	A	A	A	A	A	A	A	intron_variant	HIGH
rs46933362	54636019	ACDEFGH:B	G	A	A	A	A	A	A	A	intron_variant	HIGH
rs45908523	54636076	ACDEGH:BF	C	A	A	A	A	C	A	A	intron_variant	HIGH
rs51350999	54636139	ACDEGH:BF	A	C	C	C	C	A	C	C	intron_variant	HIGH
rs31461922	54636163	ACDEGH:BF	A	G	G	G	G	A	G	G	intron_variant	HIGH
rs50046043	54636175	ABCDEGH:F	G	G	G	G	G	A	G	G	intron_variant	HIGH
rs31327757	54636178	ACDEGH:BF	A	T	T	T	T	A	T	T	intron_variant	HIGH
rs30295268	54636227	ACDEGH:BF	C	T	T	T	T	C	T	T	intron_variant	HIGH
rs31002862	54636238	ACDEFGH:B	C	T	T	T	T	T	T	T	intron_variant	HIGH
rs236395599	54636866	ABCDEGH:F	C	C	C	C	C	T	C	C	intron_variant	HIGH
rs48583832	54636888	ACDEGH:BF	C	G	G	G	G	C	G	G	intron_variant	HIGH
rs48059482	54636948	ACDEGH:BF	C	T	T	T	T	C	T	T	intron_variant	HIGH
rs235421479	54636994	ABCDEGH:F	G	G	G	G	G	A	G	G	intron_variant	HIGH
rs251487438	54637086	ACDEFGH:B	T	C	C	C	C	C	C	C	intron_variant	HIGH
rs30586645	54637189	ACDEFGH:B	G	T	T	T	T	T	T	T	intron_variant	HIGH
rs582644331	54637318	ABCDEGH:F	G	G	G	G	G	A	G	G	intron_variant	HIGH
rs30565749	54637372	ACDEGH:BF	A	G	G	G	G	A	G	G	intron_variant	HIGH
rs31508932	54637428	ACDEGH:BF	A	G	G	G	G	A	G	G	intron_variant	HIGH
rs30793276	54637478	ACDEFGH:B	T	C	C	C	C	C	C	C	intron_variant	HIGH
rs31189236	54637943	ACDEFGH:B	G	A	A	A	A	A	A	A	intron_variant	HIGH
rs31431425	54637984	ACDEFGH:B	A	G	G	G	G	G	G	G	intron_variant	HIGH
rs223069173	54638395	ABCDEGH:F	T	T	T	T	T	C	T	T	intron_variant	HIGH
rs237738580	54638713	ABCDEGH:F	G	G	G	G	G	A	G	G	intron_variant	HIGH
rs47788094	54638824	ACDEGH:BF	C	T	T	T	T	C	T	T	intron_variant	HIGH
rs585768690	54638909	ABCDEGH:F	A	A	A	A	A	G	A	A	intron_variant	HIGH
rs52358989	54638954	ACDEGH:BF	C	T	T	T	T	C	T	T	intron_variant	HIGH
rs580048196	54638955	ABCDEGH:F	G	G	G	G	G	A	G	G	intron_variant	HIGH
rs254995307	54638983	ABCDEGH:F	A	A	A	A	A	G	A	A	intron_variant	HIGH
rs47895745	54639257	ACDEFGH:B	A	G	G	G	G	G	G	G	intron_variant	HIGH
rs45730808	54639316	ACDEFGH:B	C	T	T	T	T	T	T	T	intron_variant	HIGH
rs51475109	54639392	ACDEFGH:B	G	A	A	A	A	A	A	A	intron_variant	HIGH
rs47460640	54639422	ACDEFGH:B	G	A	A	A	A	A	A	A	intron_variant	HIGH
rs45791763	54639470	ACDEFGH:B	T	C	C	C	C	C	C	C	intron_variant	HIGH
rs49436133	54639473	ACDEGH:BF	G	A	A	A	A	G	A	A	intron_variant	HIGH
rs47652180	54639695	ACDEFGH:B	C	T	T	T	T	T	T	T	intron_variant	HIGH
rs49987718	54640029	ACDEFGH:B	G	C	C	C	C	C	C	C	intron_variant	HIGH
rs220329013	54640031	ABCDEGH:F	C	C	C	C	C	T	C	C	intron_variant	HIGH
rs244982318	54640044	ABCDEGH:F	T	T	T	T	T	C	T	T	intron_variant	HIGH
rs31265630	54640171	ACDEGH:BF	T	C	C	C	C	T	C	C	intron_variant	HIGH
rs30117202	54640186	ACDEFGH:B	A	G	G	G	G	G	G	G	intron_variant	HIGH
rs30276868	54640250	ACDEFGH:B	T	G	G	G	G	G	G	G	intron_variant	HIGH
rs30442125	54640255	ACDEFGH:B	A	G	G	G	G	G	G	G	intron_variant	HIGH
rs31043144	54640257	ACDEFGH:B	C	G	G	G	G	G	G	G	intron_variant	HIGH
rs47557155	54640762	ACDEGH:BF	C	T	T	T	T	C	T	T	intron_variant	HIGH
rs50660472	54640764	ACDEGH:BF	A	C	C	C	C	A	C	C	intron_variant	HIGH
rs47782197	54640787	ACDEGH:BF	T	C	C	C	C	T	C	C	intron_variant	HIGH
rs46296978	54640788	ACDEGH:BF	A	G	G	G	G	A	G	G	intron_variant	HIGH
rs50385535	54640814	ACDEGH:BF	G	A	A	A	A	G	A	A	intron_variant	HIGH
rs225453942	54640859	ABCDEGH:F	G	G	G	G	G	A	G	G	intron_variant	HIGH
rs51889260	54640874	ACDEGH:BF	A	C	C	C	C	A	C	C	intron_variant	HIGH
rs45640101	54640995	ACDEGH:BF	G	A	A	A	A	G	A	A	intron_variant	HIGH
rs254226248	54641002	ABCDEGH:F	A	A	A	A	A	G	A	A	intron_variant	HIGH
rs217737353	54641006	ABCDEGH:F	A	A	A	A	A	G	A	A	intron_variant	HIGH
rs227735131	54641042	ABCDEGH:F	C	C	C	C	C	G	C	C	intron_variant	HIGH
rs48010155	54641210	ACDEFGH:B	T	A	A	A	A	A	A	A	intron_variant	HIGH
rs211879384	54641212	ABCDEGH:F	G	G	G	G	G	A	G	G	intron_variant	HIGH
rs258899445	54641298	ACDEGH:BF	A	G	G	G	G	A	G	G	intron_variant	HIGH
rs252546577	54641386	ABCDEGH:F	A	A	A	A	A	G	A	A	intron_variant	HIGH
rs46649453	54641396	ACDEFGH:B	C	T	T	T	T	T	T	T	intron_variant	HIGH
rs49434771	54641411	ACDEFGH:B	T	A	A	A	A	A	A	A	intron_variant	HIGH
rs49091641	54641453	ACDEGH:BF	C	T	T	T	T	C	T	T	intron_variant	HIGH
rs46076261	54641515	ACDEFGH:B	G	A	A	A	A	A	A	A	intron_variant	HIGH
rs46247889	54641522	ACDEFGH:B	A	C	C	C	C	C	C	C	intron_variant	HIGH
rs242218279	54641528	ABCDEGH:F	C	C	C	C	C	T	C	C	intron_variant	HIGH
rs261500000	54641564	ABCDEGH:F	C	C	C	C	C	T	C	C	intron_variant	HIGH
rs3404356917	54641638	ACDEFGH:B	G	A	A	A	A	A	A	A	intron_variant	HIGH
rs47873932	54641815	ACDEGH:BF	A	C	C	C	C	A	C	C	intron_variant	HIGH
rs49173782	54641835	ACDEGH:BF	A	T	T	T	T	A	T	T	intron_variant	HIGH
rs48656381	54641867	ACDEFGH:B	C	T	T	T	T	T	T	T	intron_variant	HIGH
rs49172693	54641920	ABCDEGH:F	C	C	C	C	C	T	C	C	intron_variant	HIGH
rs47402171	54641937	ACDEGH:BF	C	T	T	T	T	C	T	T	intron_variant	HIGH
rs48637331	54642053	ACDEFGH:B	A	G	G	G	G	G	G	G	intron_variant	HIGH
rs51694710	54642069	ACDEGH:BF	G	A	A	A	A	G	A	A	intron_variant	HIGH
rs48095665	54642123	ACDEFGH:B	C	T	T	T	T	T	T	T	intron_variant	HIGH
rs46712348	54642130	ACDEFGH:B	G	A	A	A	A	A	A	A	intron_variant	HIGH
rs30369140	54642327	ACDEFGH:B	A	C	C	C	C	C	C	C	intron_variant	HIGH
rs580747507	54642340	ABCDEGH:F	G	G	G	G	G	A	G	G	intron_variant	HIGH
rs30263900	54642468	ACDEFGH:B	C	A	A	A	A	A	A	A	intron_variant	HIGH
rs30409761	54642571	ACDEFGH:B	C	A	A	A	A	A	A	A	intron_variant	HIGH
rs246481592	54643117	ABCDEGH:F	A	A	A	A	A	G	A	A	intron_variant	HIGH
rs586560327	54643177	ABCDEGH:F	C	C	C	C	C	G	C	C	intron_variant	HIGH
rs226716871	54643507	ABCDEGH:F	G	G	G	G	G	A	G	G	intron_variant	HIGH
rs214112529	54643579	ABCDEGH:F	C	C	C	C	C	T	C	C	intron_variant	HIGH
rs212887299	54643734	ABCDEGH:F	G	G	G	G	G	A	G	G	intron_variant	HIGH
rs30389841	54643753	ACDEFGH:B	A	C	C	C	C	C	C	C	intron_variant	HIGH
rs255425599	54643830	ABCDEGH:F	T	T	T	T	T	G	T	T	intron_variant	HIGH
rs257374234	54643963	ABCDEGH:F	G	G	G	G	G	A	G	G	intron_variant	HIGH
rs241644183	54644078	ABCDEGH:F	T	T	T	T	T	C	T	T	intron_variant	HIGH
rs31063915	54644082	ACDEGH:BF	G	T	T	T	T	G	T	T	intron_variant	HIGH
rs46436262	54644195	ACDEFGH:B	C	A	A	A	A	A	A	A	intron_variant	HIGH
rs230944127	54644548	ACDEFGH:B	C	G	G	G	G	G	G	G	intron_variant	HIGH
rs255765542	54644558	ACDEGH:BF	G	C	C	C	C	G	C	C	intron_variant	HIGH
rs52323356	54644718	ACDEFGH:B	C	T	T	T	T	T	T	T	intron_variant	HIGH
rs235564604	54644777	ABCDEGH:F	G	G	G	G	G	C	G	G	intron_variant	HIGH
rs236602592	54644782	ACDEGH:BF	G	A	A	A	A	G	A	A	intron_variant	HIGH
rs46644841	54644830	ACDEGH:BF	A	G	G	G	G	A	G	G	intron_variant	HIGH
rs234974452	54644849	ABCDEGH:F	G	G	G	G	G	A	G	G	intron_variant	HIGH
rs48716536	54644987	ACDEGH:BF	C	T	T	T	T	C	T	T	intron_variant	HIGH
rs48425855	54645195	ACDEGH:BF	T	C	C	C	C	T	C	C	intron_variant	HIGH
rs51094249	54645260	ACDEGH:BF	A	G	G	G	G	A	G	G	intron_variant	HIGH
rs50923452	54645309	ACDEGH:BF	C	A	A	A	A	C	A	A	intron_variant	HIGH
rs52052715	54645326	ACDEGH:BF	G	A	A	A	A	G	A	A	intron_variant	HIGH
rs52059381	54645377	ACDEGH:BF	C	G	G	G	G	C	G	G	intron_variant	HIGH
rs230164779	54645397	ACDEFGH:B	T	G	G	G	G	G	G	G	intron_variant	HIGH
rs235519507	54645597	ABCDEGH:F	C	C	C	C	C	T	C	C	intron_variant	HIGH
rs46388299	54645622	ACDEGH:BF	T	G	G	G	G	T	G	G	intron_variant	HIGH
rs48544192	54645648	ACDEGH:BF	A	C	C	C	C	A	C	C	intron_variant	HIGH
rs46747622	54645665	ACDEGH:BF	G	C	C	C	C	G	C	C	intron_variant	HIGH
rs50599665	54645671	ACDEGH:BF	C	A	A	A	A	C	A	A	intron_variant	HIGH
rs386925893	54645679	ACDEGH:BF	G	A	A	A	A	G	A	A	intron_variant	HIGH
rs48196614	54645684	ACDEGH:BF	T	C	C	C	C	T	C	C	intron_variant	HIGH
rs50465096	54645709	ACDEGH:BF	G	A	A	A	A	G	A	A	intron_variant	HIGH
rs47663108	54645878	ACDEFGH:B	G	A	A	A	A	A	A	A	intron_variant	HIGH
rs50216030	54645917	ACDEGH:BF	A	G	G	G	G	A	G	G	intron_variant	HIGH
rs52009092	54645932	ACDEGH:BF	A	T	T	T	T	A	T	T	intron_variant	HIGH
rs13462863	54646153	ACDEGH:BF	G	A	A	A	A	G	A	A	synonymous_variant	HIGH
rs13462864	54646300	ACDEGH:BF	G	A	A	A	A	G	A	A	synonymous_variant	HIGH
rs45674258	54646306	ABCDEGH:F	G	G	G	G	G	A	G	G	synonymous_variant	HIGH
rs216904194	54646399	ABCDEGH:F	G	G	G	G	G	C	G	G	synonymous_variant	HIGH
rs235451113	54646411	ABCDEGH:F	A	A	A	A	A	C	A	A	missense_variant	HIGH
rs221712734	54646589	ABCDEGH:F	G	G	G	G	G	A	G	G	intron_variant	HIGH
rs581633802	54646621	ACDEGH:BF	C	A	A	A	A	C	A	A	intron_variant	HIGH
rs1132703372	54646625	ACDEFGH:B	A	C	C	C	C	C	C	C	intron_variant	HIGH
rs233068842	54647098	ACDEFGH:B	A	C	C	C	C	C	C	C	intron_variant	HIGH
rs46084478	54647123	ACDEFGH:B	C	T	T	T	T	T	T	T	intron_variant	HIGH
rs50696993	54647254	ACDEFGH:B	A	C	C	C	C	C	C	C	intron_variant	HIGH
rs45816149	54647331	ACDEFGH:B	T	C	C	C	C	C	C	C	intron_variant	HIGH
rs238593862	54647585	ABCDEGH:F	C	C	C	C	C	G	C	C	5_prime_UTR_variant	HIGH
rs31533687	54647589	ACDEGH:BF	G	T	T	T	T	G	T	T	5_prime_UTR_variant	HIGH
rs30678457	54647600	ACDEGH:BF	G	T	T	T	T	G	T	T	5_prime_UTR_variant	HIGH
rs30997274	54647799	ACDEFGH:B	T	C	C	C	C	C	C	C	intron_variant	HIGH
rs30646642	54647986	ACDEFGH:B	G	A	A	A	A	A	A	A	intron_variant	HIGH
rs228276970	54648149	ABCDEGH:F	C	C	C	C	C	T	C	C	intron_variant	HIGH
rs30306360	54648163	ACDEFGH:B	T	G	G	G	G	G	G	G	intron_variant	HIGH
rs31261389	54648294	ACDEFGH:B	T	A	A	A	A	A	A	A	intron_variant	HIGH
rs52040810	54648374	ABCDEGH:F	T	T	T	T	T	C	T	T	intron_variant	HIGH
rs30172104	54648426	ACDEFGH:B	A	T	T	T	T	T	T	T	intron_variant	HIGH
rs30734848	54648459	ACDEFGH:B	T	A	A	A	A	A	A	A	intron_variant	HIGH
rs30143715	54648496	ACDEFGH:B	A	G	G	G	G	G	G	G	intron_variant	HIGH
rs30566491	54648528	ACDEFGH:B	G	C	C	C	C	C	C	C	intron_variant	HIGH
rs258457269	54648530	ABCDEGH:F	G	G	G	G	G	A	G	G	intron_variant	HIGH
rs225010440	54648552	ABCDEGH:F	T	T	T	T	T	C	T	T	intron_variant	HIGH
rs49970080	54648588	ACDEFGH:B	G	A	A	A	A	A	A	A	intron_variant	HIGH
rs217950531	54648612	ABCDEGH:F	T	T	T	T	T	C	T	T	intron_variant	HIGH
rs48936972	54648685	ACDEFGH:B	A	G	G	G	G	G	G	G	intron_variant	HIGH
rs235541207	54648773	ACDEFGH:B	G	A	A	A	A	A	A	A	intron_variant	HIGH
rs3550937160	54648803	ACDEFGH:B	A	G	G	G	G	G	G	G	intron_variant	HIGH
rs49111579	54648837	ACDEGH:BF	G	A	A	A	A	G	A	A	intron_variant	HIGH
rs31066693	54648931	ACDEFGH:B	T	C	C	C	C	C	C	C	intron_variant	HIGH
rs264738860	54648943	ABCDEGH:F	A	A	A	A	A	C	A	A	intron_variant	HIGH
rs51001910	54649059	ABCDEGH:F	T	T	T	T	T	C	T	T	5_prime_UTR_variant	HIGH
rs31237749	54649113	ACDEGH:BF	T	C	C	C	C	T	C	C	intron_variant	HIGH
rs31047608	54649116	ACDEGH:BF	T	A	A	A	A	T	A	A	intron_variant	HIGH
rs256970860	54649148	ABCDEGH:F	C	C	C	C	C	T	C	C	intron_variant	HIGH
rs216459556	54649164	ABCDEGH:F	T	T	T	T	T	A	T	T	intron_variant	HIGH
rs49304459	54649218	ABCDEGH:F	T	T	T	T	T	C	T	T	intron_variant	HIGH
rs257743738	54649245	ABCDEGH:F	A	A	A	A	A	C	A	A	intron_variant	HIGH
rs217910955	54649261	ABCDEGH:F	T	T	T	T	T	G	T	T	intron_variant	HIGH
rs252629950	54649339	ABCDEGH:F	G	G	G	G	G	A	G	G	intron_variant	HIGH
rs222767824	54649427	ABCDEGH:F	T	T	T	T	T	A	T	T	intron_variant	HIGH
rs47743215	54649485	ABCDEGH:F	G	G	G	G	G	A	G	G	5_prime_UTR_variant	HIGH
rs265749799	54649508	ABCDEGH:F	T	T	T	T	T	G	T	T	5_prime_UTR_variant	HIGH
rs30820907	54649528	ACDEFGH:B	C	T	T	T	T	T	T	T	5_prime_UTR_variant	HIGH
rs31463858	54649557	ACDEFGH:B	G	A	A	A	A	A	A	A	5_prime_UTR_variant	HIGH
rs31063180	54649561	ACDEFGH:B	C	T	T	T	T	T	T	T	5_prime_UTR_variant	HIGH
rs50230416	54649606	ACDEFGH:B	T	C	C	C	C	C	C	C	5_prime_UTR_variant	HIGH
rs48618647	54649607	ACDEGH:B:F	C	G	G	G	G	T	G	G	5_prime_UTR_variant	HIGH
rs49120970	54649639	ACDEFGH:B	C	T	T	T	T	T	T	T	5_prime_UTR_variant	HIGH
rs51633367	54649728	ACDEGH:BF	C	T	T	T	T	C	T	T	intron_variant	HIGH
rs47672755	54649811	ACDEGH:BF	G	A	A	A	A	G	A	A	intron_variant	HIGH
rs31338472	54649866	ACDEGH:BF	G	A	A	A	A	G	A	A	intron_variant	HIGH
rs578535661	54649930	ABCDEGH:F	C	C	C	C	C	T	C	C	intron_variant	HIGH
rs46962351	54649983	ACDEFGH:B	T	C	C	C	C	C	C	C	intron_variant	HIGH
rs49689517	54649986	ACDEFGH:B	T	C	C	C	C	C	C	C	intron_variant	HIGH
rs52550270	54650027	ACDEFGH:B	C	T	T	T	T	T	T	T	intron_variant	HIGH
rs219106154	54650178	ABCDEGH:F	C	C	C	C	C	T	C	C	intron_variant	HIGH
rs247378496	54650470	ABCDEGH:F	A	A	A	A	A	G	A	A	intron_variant	HIGH
rs51228803	54650576	ABCDEGH:F	C	C	C	C	C	T	C	C	intron_variant	HIGH
rs30839761	54650605	ACDEFGH:B	T	G	G	G	G	G	G	G	intron_variant	HIGH
rs51420869	54650630	ABCDEGH:F	G	G	G	G	G	A	G	G	intron_variant	HIGH
rs108253339	54650936	ACDEFGH:B	C	G	G	G	G	G	G	G	intron_variant	HIGH
rs1132715287	54651112	ACDEGH:BF	A	T	T	T	T	A	T	T	intron_variant	HIGH
rs46865578	54651176	ACDEFGH:B	C	A	A	A	A	A	A	A	intron_variant	HIGH
rs49556399	54651341	ACDEFGH:B	C	T	T	T	T	T	T	T	5_prime_UTR_variant	HIGH
rs46676864	54651756	ACDEFGH:B	T	A	A	A	A	A	A	A	intron_variant	HIGH
rs49186172	54651757	ACDEFGH:B	A	C	C	C	C	C	C	C	intron_variant	HIGH
rs48243799	54651813	ABCDEGH:F	T	T	T	T	T	C	T	T	intron_variant	HIGH
rs47604195	54651836	ACDEFGH:B	A	G	G	G	G	G	G	G	intron_variant	HIGH
rs46744173	54651964	ACDEGH:BF	C	A	A	A	A	C	A	A	intron_variant	HIGH
rs51952405	54652029	ACDEFGH:B	T	C	C	C	C	C	C	C	intron_variant	HIGH
rs50879497	54652184	ACDEFGH:B	G	C	C	C	C	C	C	C	intron_variant	HIGH
rs1134361338	54652276	ACDEFGH:B	G	A	A	A	A	A	A	A	intron_variant	HIGH
rs581988363	54652280	ACDEFGH:B	G	T	T	T	T	T	T	T	intron_variant	HIGH
rs214224667	54652447	ACDEFGH:B	A	T	T	T	T	T	T	T	intron_variant	HIGH
rs52069636	54652461	ACDEFGH:B	C	A	A	A	A	A	A	A	intron_variant	HIGH
rs52591081	54652483	ACDEFGH:B	G	A	A	A	A	A	A	A	intron_variant	HIGH
rs45991347	54652541	ACDEFGH:B	T	C	C	C	C	C	C	C	intron_variant	HIGH
rs30508298	54652781	ACDEFGH:B	G	A	A	A	A	A	A	A	intron_variant	HIGH
rs31352271	54652835	ACDEFGH:B	A	G	G	G	G	G	G	G	intron_variant	HIGH
rs253631194	54652906	ABCDEGH:F	C	C	C	C	C	T	C	C	intron_variant	HIGH
rs30788614	54652934	ACDEFGH:B	G	A	A	A	A	A	A	A	intron_variant	HIGH
rs49909020	54653158	ACDEFGH:B	C	T	T	T	T	T	T	T	intron_variant	HIGH
rs50377693	54654026	ACDEFGH:B	A	G	G	G	G	G	G	G	intron_variant	HIGH
rs239003817	54654131	ABCDEGH:F	A	A	A	A	A	C	A	A	5_prime_UTR_variant	HIGH
rs52474238	54654278	ACDEFGH:B	A	G	G	G	G	G	G	G	intron_variant	HIGH
rs108143754	54654621	ACDEGH:BF	C	T	T	T	T	C	T	T	intron_variant	HIGH
rs251359673	54654623	ABCDEGH:F	T	T	T	T	T	C	T	T	intron_variant	HIGH
rs47491010	54654713	ABCDEGH:F	C	C	C	C	C	T	C	C	intron_variant	HIGH
rs47969959	54655237	ABCDEGH:F	A	A	A	A	A	C	A	A	5_prime_UTR_variant	HIGH
rs30562975	54657335	ACDEFGH:B	T	C	C	C	C	C	C	C	upstream_gene_variant	HIGH
rs51677935	54657447	ABCDEGH:F	G	G	G	G	G	A	G	G	upstream_gene_variant	HIGH
rs249754994	54657608	ABCEGH:DF	A	A	A	G	A	G	A	A	upstream_gene_variant	HIGH
rs30880178	54657933	ACDEFGH:B	T	C	C	C	C	C	C	C	upstream_gene_variant	HIGH
rs255191159	54658823	ABCEGH:DF	A	A	A	T	A	T	A	A	upstream_gene_variant	HIGH
rs234157792	54658827	ABCDEGH:F	C	C	C	C	C	T	C	C	upstream_gene_variant	HIGH
rs49057877	54658959	ACEGH:BDF	G	A	A	G	A	G	A	A	upstream_gene_variant	HIGH
rs49398891	54658975	ACEGH:BDF	C	A	A	C	A	C	A	A	upstream_gene_variant	HIGH
rs52030366	54658980	ACEGH:BDF	G	A	A	G	A	G	A	A	upstream_gene_variant	HIGH
rs244722092	54659007	ABCDEGH:F	T	T	T	T	T	C	T	T	upstream_gene_variant	HIGH
rs47043555	54659154	ACEGH:BDF	G	A	A	G	A	G	A	A	upstream_gene_variant	HIGH
rs51478921	54659252	ABCDEGH:F	C	C	C	C	C	T	C	C	upstream_gene_variant	HIGH
rs47340390	54659561	ABCEFGH:D	G	G	G	A	G	G	G	G	upstream_gene_variant	HIGH
rs244477482	54659740	ABCEGH:DF	G	G	G	A	G	A	G	G	upstream_gene_variant	HIGH
rs265159487	54659866	ACDEFGH:B	G	C	C	C	C	C	C	C	upstream_gene_variant	HIGH
rs222227116	54659874	ACDEFGH:B	A	G	G	G	G	G	G	G	upstream_gene_variant	HIGH

## Sheet: ENSMUSG00000053093
SNP ID	LOCATION	SDPN	REF	A/J	129S1/SvImJ	NOD/ShiLtJ	NZO/HlLtJ	CAST/EiJ	PWK/PhJ	WSB/EiJ	CONSEQUENCE	CONFIDENCE
rs258372811	55203255	ABCDEGH:F	G	G	G	G	G	T	G	G	5_prime_UTR_variant	HIGH
rs8251322	55203268	ABCDEGH:F	G	G	G	G	G	A	G	G	5_prime_UTR_variant	HIGH
rs242421952	55203272	ABCDEGH:F	C	C	C	C	C	T	C	C	5_prime_UTR_variant	HIGH
rs265970089	55203288	ABCDEGH:F	C	C	C	C	C	T	C	C	5_prime_UTR_variant	HIGH
rs31491657	55203299	ACDEGH:BF	G	A	A	A	A	G	A	A	splice_region_variant	HIGH
rs50688204	55203349	ACDEGH:BF	C	T	T	T	T	C	T	T	5_prime_UTR_variant	HIGH
rs225673372	55203371	ABCDEGH:F	A	A	A	A	A	G	A	A	intron_variant	HIGH
rs214118049	55203438	ABCDEGH:F	A	A	A	A	A	T	A	A	intron_variant	HIGH
rs578810026	55203450	ABCDEGH:F	A	A	A	A	A	G	A	A	intron_variant	HIGH
rs582249212	55203478	ABCDEGH:F	T	T	T	T	T	C	T	T	intron_variant	HIGH
rs8251314	55203680	ABCDEGH:F	G	G	G	G	G	A	G	G	intron_variant	HIGH
rs8251313	55203819	ACDEGH:BF	G	A	A	A	A	G	A	A	intron_variant	HIGH
rs252007018	55203979	ABCDEGH:F	G	G	G	G	G	A	G	G	intron_variant	HIGH
rs220564077	55204046	ABCDEGH:F	T	T	T	T	T	C	T	T	5_prime_UTR_variant	HIGH
rs8251306	55204138	ABCDEGH:F	G	G	G	G	G	A	G	G	intron_variant	HIGH
rs8251307	55204149	ABCDEGH:F	C	C	C	C	C	T	C	C	intron_variant	HIGH
rs8251308	55204449	ABCDEGH:F	C	C	C	C	C	T	C	C	upstream_gene_variant	HIGH
rs8251309	55204476	ABCDEGH:F	A	A	A	A	A	C	A	A	upstream_gene_variant	HIGH
rs50241560	55204584	ACDEFGH:B	G	A	A	A	A	A	A	A	upstream_gene_variant	HIGH
rs46923189	55204592	ACDEFGH:B	A	C	C	C	C	C	C	C	upstream_gene_variant	HIGH
rs248102888	55204641	ACDEFGH:B	G	A	A	A	A	A	A	A	upstream_gene_variant	HIGH
rs49759179	55204669	ACDEFGH:B	G	A	A	A	A	A	A	A	upstream_gene_variant	HIGH
rs49797888	55204738	ACDEFGH:B	G	A	A	A	A	A	A	A	upstream_gene_variant	HIGH
rs47659114	55204745	ACDEFGH:B	G	A	A	A	A	A	A	A	upstream_gene_variant	HIGH
rs51106668	55204783	ACDEFGH:B	C	T	T	T	T	T	T	T	upstream_gene_variant	HIGH
rs46463800	55204880	ABCDEGH:F	T	T	T	T	T	A	T	T	upstream_gene_variant	HIGH
rs31385494	55205365	ACDEFGH:B	C	T	T	T	T	T	T	T	upstream_gene_variant	HIGH
rs258078656	55205371	ACEG:BDFH	G	A	A	G	A	G	A	G	upstream_gene_variant	HIGH
rs30978085	55205473	ACDEFGH:B	G	A	A	A	A	A	A	A	upstream_gene_variant	HIGH
rs50581065	55205645	ACDEFGH:B	A	G	G	G	G	G	G	G	upstream_gene_variant	HIGH
rs31291668	55205759	ACDEFGH:B	C	T	T	T	T	T	T	T	upstream_gene_variant	HIGH
rs46598027	55205760	ACDEFGH:B	C	G	G	G	G	G	G	G	upstream_gene_variant	HIGH
rs30698940	55205789	ACDEFGH:B	G	A	A	A	A	A	A	A	upstream_gene_variant	HIGH
rs229652294	55205933	ABCDEGH:F	G	G	G	G	G	A	G	G	upstream_gene_variant	HIGH
rs48436779	55206024	ACDEFGH:B	G	A	A	A	A	A	A	A	upstream_gene_variant	HIGH
rs49642666	55206250	ACDEFGH:B	A	G	G	G	G	G	G	G	non_coding_transcript_exon_variant	HIGH
rs215683081	55206317	ABCDEGH:F	A	A	A	A	A	T	A	A	intron_variant	HIGH
rs225648819	55206319	ABCDEGH:F	T	T	T	T	T	C	T	T	intron_variant	HIGH
rs47001342	55206402	ACDEFGH:B	G	C	C	C	C	C	C	C	intron_variant	HIGH
rs51363124	55206472	ABCEFG:DH	G	G	G	A	G	G	G	A	intron_variant	HIGH
rs264604234	55206666	ABCDEGH:F	C	C	C	C	C	T	C	C	intron_variant	HIGH
rs50622516	55206818	ABCDEGH:F	C	C	C	C	C	T	C	C	non_coding_transcript_exon_variant	HIGH
rs50167231	55206878	ACDEFGH:B	A	G	G	G	G	G	G	G	non_coding_transcript_exon_variant	HIGH
rs50978054	55206914	ACDEGH:BF	A	G	G	G	G	A	G	G	non_coding_transcript_exon_variant	HIGH
rs50659876	55206932	ACDEFGH:B	T	G	G	G	G	G	G	G	non_coding_transcript_exon_variant	HIGH
rs51697846	55206994	ACDEGH:BF	T	C	C	C	C	T	C	C	non_coding_transcript_exon_variant	HIGH
rs232925236	55207001	ABCDEGH:F	T	T	T	T	T	C	T	T	non_coding_transcript_exon_variant	HIGH
rs30603566	55207053	ACDEFGH:B	T	C	C	C	C	C	C	C	intron_variant	HIGH
rs46346186	55207113	ABCDEGH:F	C	C	C	C	C	G	C	C	intron_variant	HIGH
rs31501842	55207189	ACDEFGH:B	T	C	C	C	C	C	C	C	intron_variant	HIGH
rs30631149	55207260	ACEFG:BDH	T	C	C	T	C	C	C	T	intron_variant	HIGH
rs30898521	55207311	ACEFG:BDH	A	G	G	A	G	G	G	A	intron_variant	HIGH
rs50385334	55207616	ABCEFG:DH	G	G	G	A	G	G	G	A	intron_variant	HIGH
rs31115116	55207653	ACDEFGH:B	T	C	C	C	C	C	C	C	intron_variant	HIGH
rs30989528	55207657	ACEFG:B:DH	T	A	A	G	A	A	A	G	intron_variant	HIGH
rs30947050	55207677	ACEFG:BDH	G	A	A	G	A	A	A	G	intron_variant	HIGH
rs31378917	55207686	ACEFG:BDH	C	T	T	C	T	T	T	C	intron_variant	HIGH
rs30621123	55207927	ACDEFGH:B	C	T	T	T	T	T	T	T	intron_variant	HIGH
rs31505577	55208110	ACDEFGH:B	A	G	G	G	G	G	G	G	intron_variant	HIGH
rs30807374	55208230	ACDEFGH:B	G	A	A	A	A	A	A	A	3_prime_UTR_variant	HIGH
rs50535368	55208249	ACDEFGH:B	G	T	T	T	T	T	T	T	3_prime_UTR_variant	HIGH
rs30479555	55208373	ACDEFGH:B	T	C	C	C	C	C	C	C	intron_variant	HIGH
rs49330860	55208465	ACDEFGH:B	A	G	G	G	G	G	G	G	intron_variant	HIGH
rs50507755	55208528	ABCEFG:DH	C	C	C	T	C	C	C	T	intron_variant	HIGH
rs255147891	55208988	ACDEFGH:B	T	A	A	A	A	A	A	A	intron_variant	HIGH
rs50659928	55209025	ACDEFGH:B	G	A	A	A	A	A	A	A	intron_variant	HIGH
rs46198349	55209030	ACDEFGH:B	T	C	C	C	C	C	C	C	intron_variant	HIGH
rs49979111	55209042	ACDEFGH:B	A	G	G	G	G	G	G	G	intron_variant	HIGH
rs47534111	55209068	ACDEFGH:B	G	T	T	T	T	T	T	T	intron_variant	HIGH
rs50944709	55209198	ACDEFGH:B	G	A	A	A	A	A	A	A	intron_variant	HIGH
rs3655503	55209228	ACDEFGH:B	C	G	G	G	G	G	G	G	intron_variant	HIGH
rs3655578	55209267	ACDEFGH:B	G	A	A	A	A	A	A	A	intron_variant	HIGH
rs48349553	55209431	ACDEFGH:B	A	G	G	G	G	G	G	G	intron_variant	HIGH
rs48488701	55209710	ACDEFGH:B	T	C	C	C	C	C	C	C	intron_variant	HIGH
rs48482789	55209879	ACDEFGH:B	G	A	A	A	A	A	A	A	intron_variant	HIGH
rs50424520	55209894	ACDEFGH:B	G	A	A	A	A	A	A	A	intron_variant	HIGH
rs47641331	55209908	ACDEFGH:B	T	C	C	C	C	C	C	C	intron_variant	HIGH
rs48367634	55209920	ACDEFGH:B	T	C	C	C	C	C	C	C	intron_variant	HIGH
rs51137288	55209929	ACDEFGH:B	A	T	T	T	T	T	T	T	intron_variant	HIGH
rs47440348	55209958	ACEFG:BDH	G	A	A	G	A	A	A	G	intron_variant	HIGH
rs49861862	55210028	ACDEFGH:B	A	G	G	G	G	G	G	G	intron_variant	HIGH
rs47715291	55210107	ABCEFG:DH	A	A	A	G	A	A	A	G	intron_variant	HIGH
rs51607073	55210196	ACDEFGH:B	T	C	C	C	C	C	C	C	synonymous_variant	HIGH
rs50449346	55210676	ACEFG:BDH	G	A	A	G	A	A	A	G	intron_variant	HIGH
rs51020153	55210753	ABCEFG:DH	C	C	C	A	C	C	C	A	splice_region_variant	HIGH
rs13470367	55210774	ABCEFG:DH	C	C	C	T	C	C	C	T	synonymous_variant	HIGH
rs245298930	55210852	ABCEFG:DH	A	A	A	C	A	A	A	C	synonymous_variant	HIGH
rs50868895	55210879	ABCEFG:DH	G	G	G	A	G	G	G	A	synonymous_variant	HIGH
rs48255428	55210912	ABCEFG:DH	T	T	T	C	T	T	T	C	splice_region_variant	HIGH
rs47790142	55210921	ABCEG:DFH	G	G	G	A	G	A	G	A	synonymous_variant	HIGH
rs48580971	55210999	ACDEFGH:B	A	G	G	G	G	G	G	G	intron_variant	HIGH
rs46318219	55211020	ABCEFG:DH	C	C	C	T	C	C	C	T	intron_variant	HIGH
rs49577719	55211066	ACEFG:BDH	T	C	C	T	C	C	C	T	intron_variant	HIGH
rs47338742	55211079	ABCEFG:DH	T	T	T	C	T	T	T	C	intron_variant	HIGH
rs47063677	55211094	ABCEFG:DH	A	A	A	G	A	A	A	G	intron_variant	HIGH
rs47117823	55211095	ABCEFG:DH	C	C	C	T	C	C	C	T	intron_variant	HIGH
rs46234626	55211118	ABCEFG:DH	A	A	A	C	A	A	A	C	intron_variant	HIGH
rs252804774	55211119	ABCEFG:DH	G	G	G	A	G	G	G	A	intron_variant	HIGH
rs3550975670	55211135	ABCEFG:DH	T	T	T	C	T	T	T	C	intron_variant	HIGH
rs52034350	55211452	ACDEFGH:B	A	G	G	G	G	G	G	G	synonymous_variant	HIGH
rs46419171	55211479	ACDEFGH:B	T	C	C	C	C	C	C	C	synonymous_variant	HIGH
rs48495373	55211647	ABCEFG:DH	T	T	T	A	T	T	T	A	non_coding_transcript_exon_variant	HIGH
rs51439169	55211683	ABCDEGH:F	G	G	G	G	G	A	G	G	non_coding_transcript_exon_variant	HIGH
rs30790618	55211824	ABCEFG:DH	C	C	C	T	C	C	C	T	intron_variant	HIGH
rs254772403	55211827	ABCDEGH:F	C	C	C	C	C	T	C	C	intron_variant	HIGH
rs47688420	55212186	ABCEFG:DH	C	C	C	T	C	C	C	T	synonymous_variant	HIGH
rs48805552	55212238	ACEFG:BDH	A	C	C	A	C	C	C	A	intron_variant	HIGH
rs51484637	55212403	ACDEFGH:B	T	C	C	C	C	C	C	C	synonymous_variant	HIGH
rs48381474	55212645	ABCEFG:DH	C	C	C	T	C	C	C	T	intron_variant	HIGH
rs46003046	55212671	ACDEFGH:B	T	C	C	C	C	C	C	C	intron_variant	HIGH
rs48676984	55212805	ACDEFGH:B	A	G	G	G	G	G	G	G	synonymous_variant	HIGH
rs48232252	55212820	ACDEFGH:B	A	G	G	G	G	G	G	G	synonymous_variant	HIGH
rs46163623	55212826	ACDEFGH:B	A	G	G	G	G	G	G	G	synonymous_variant	HIGH
rs51078514	55212986	ACEFG:BDH	A	C	C	A	C	C	C	A	intron_variant	HIGH
rs51383344	55213244	ACEFG:BDH	G	A	A	G	A	A	A	G	intron_variant	HIGH
rs48947756	55213371	ABCEG:DFH	A	A	A	G	A	G	A	G	synonymous_variant	HIGH
rs51256742	55213374	ABCEG:DFH	C	C	C	T	C	T	C	T	synonymous_variant	HIGH
rs50100288	55213488	ACDEFGH:B	A	G	G	G	G	G	G	G	synonymous_variant	HIGH
rs49863920	55213512	ACDEFGH:B	G	A	A	A	A	A	A	A	synonymous_variant	HIGH
rs49615563	55213573	ACDEFGH:B	C	G	G	G	G	G	G	G	intron_variant	HIGH
rs48090504	55213628	ACDEFGH:B	A	G	G	G	G	G	G	G	intron_variant	HIGH
rs49664395	55213638	ACDEGH:BF	C	T	T	T	T	C	T	T	intron_variant	HIGH
rs48895292	55213664	ACEG:BDFH	G	A	A	G	A	G	A	G	intron_variant	HIGH
rs45736281	55213851	ACDEFGH:B	A	G	G	G	G	G	G	G	intron_variant	HIGH
rs3551093043	55213902	ABCEG:DFH	T	T	T	A	T	A	T	A	intron_variant	HIGH
rs229738516	55213932	ABCEG:DFH	C	C	C	T	C	T	C	T	intron_variant	HIGH
rs256298772	55213977	ABCEG:DFH	A	A	A	G	A	G	A	G	intron_variant	HIGH
rs211987690	55214070	ABCEG:DFH	A	A	A	G	A	G	A	G	intron_variant	HIGH
rs246739972	55214128	ABCDEGH:F	A	A	A	A	A	C	A	A	intron_variant	HIGH
rs217447830	55214129	ABCDEGH:F	G	G	G	G	G	A	G	G	intron_variant	HIGH
rs233039479	55214142	ABCEG:DFH	T	T	T	A	T	A	T	A	intron_variant	HIGH
rs47965343	55214197	ACDEFGH:B	T	C	C	C	C	C	C	C	intron_variant	HIGH
rs216277652	55214272	ACEFG:BDH	T	G	G	T	G	G	G	T	intron_variant	HIGH
rs261198654	55214312	ACEG:BDFH	G	C	C	G	C	G	C	G	intron_variant	HIGH
rs232525735	55214366	ACEG:BDFH	G	A	A	G	A	G	A	G	intron_variant	HIGH
rs52086698	55214547	ACEFG:BDH	G	A	A	G	A	A	A	G	intron_variant	HIGH
rs52203938	55214577	ACDEFGH:B	G	C	C	C	C	C	C	C	intron_variant	HIGH
rs223145803	55214595	ABCEFG:DH	C	C	C	T	C	C	C	T	intron_variant	HIGH
rs52233557	55214600	ACEFG:BDH	G	A	A	G	A	A	A	G	intron_variant	HIGH
rs52102170	55214613	ACDEFGH:B	T	G	G	G	G	G	G	G	intron_variant	HIGH
rs52439420	55214629	ACEFG:BDH	C	T	T	C	T	T	T	C	intron_variant	HIGH
rs243912530	55214630	ABCEFG:DH	G	G	G	A	G	G	G	A	intron_variant	HIGH
rs51858266	55214644	ACDEFGH:B	G	A	A	A	A	A	A	A	intron_variant	HIGH
rs3551086928	55214823	ACEFG:BDH	G	A	A	G	A	A	A	G	intron_variant	HIGH
rs578559050	55214837	ACEG:BDFH	G	A	A	G	A	G	A	G	intron_variant	HIGH
rs586785947	55215014	ACEG:BDFH	A	G	G	A	G	A	G	A	intron_variant	HIGH
rs255364494	55215034	ACEFG:BDH	A	C	C	A	C	C	C	A	intron_variant	HIGH
rs217406886	55215063	ABCEFG:DH	G	G	G	A	G	G	G	A	intron_variant	HIGH
rs226893659	55215078	ABCEFG:DH	C	C	C	T	C	C	C	T	intron_variant	HIGH
rs50275142	55215099	ACEG:BDFH	A	G	G	A	G	A	G	A	intron_variant	HIGH
rs51920873	55215129	ACDEFGH:B	A	G	G	G	G	G	G	G	intron_variant	HIGH
rs239337356	55215152	ABCEFG:DH	G	G	G	A	G	G	G	A	intron_variant	HIGH
rs255725236	55215153	ABCDEGH:F	T	T	T	T	T	C	T	T	intron_variant	HIGH
rs213577838	55215155	ABCEFG:DH	C	C	C	A	C	C	C	A	intron_variant	HIGH
rs48483396	55215222	ACEFG:BDH	T	C	C	T	C	C	C	T	intron_variant	HIGH
rs49970303	55215449	ACEG:BDFH	A	C	C	A	C	A	C	A	intron_variant	HIGH
rs49188973	55215454	ACDEFGH:B	A	G	G	G	G	G	G	G	intron_variant	HIGH
rs1134339575	55215459	ACEG:BDFH	T	G	G	T	G	T	G	T	intron_variant	HIGH
rs48668545	55215525	ABCDEGH:F	C	C	C	C	C	T	C	C	intron_variant	HIGH
rs47037749	55215610	ACDEFGH:B	T	G	G	G	G	G	G	G	intron_variant	HIGH
rs46598087	55215626	ABCEG:DFH	T	T	T	C	T	C	T	C	intron_variant	HIGH
rs49965873	55215632	ACEG:BDFH	C	T	T	C	T	C	T	C	intron_variant	HIGH
rs51153429	55215636	ACEG:BDFH	C	T	T	C	T	C	T	C	intron_variant	HIGH
rs215494737	55215637	ABCDEGH:F	G	G	G	G	G	A	G	G	intron_variant	HIGH
rs233493135	55215665	ABCDEGH:F	T	T	T	T	T	C	T	T	intron_variant	HIGH
rs259065745	55215694	ABCDEGH:F	C	C	C	C	C	T	C	C	intron_variant	HIGH
rs46928029	55215743	ACDEFGH:B	T	C	C	C	C	C	C	C	intron_variant	HIGH
rs48991737	55215760	ABCEFG:DH	C	C	C	A	C	C	C	A	intron_variant	HIGH
rs46094746	55215769	ACEG:BDFH	G	A	A	G	A	G	A	G	intron_variant	HIGH
rs51042990	55215775	ACDEFGH:B	A	G	G	G	G	G	G	G	intron_variant	HIGH
rs50225723	55215990	ABCEFG:DH	G	G	G	A	G	G	G	A	intron_variant	HIGH
rs46468017	55216000	ABCEFG:DH	G	G	G	A	G	G	G	A	intron_variant	HIGH
rs50916501	55216013	ACDEFGH:B	T	G	G	G	G	G	G	G	intron_variant	HIGH
rs47600432	55216015	ACDEGH:B:F	T	G	G	G	G	A	G	G	intron_variant	HIGH
rs584940840	55216030	ABCDEGH:F	T	T	T	T	T	C	T	T	intron_variant	HIGH
rs51720326	55216091	ACEG:BDFH	T	G	G	T	G	T	G	T	synonymous_variant	HIGH
rs46779411	55216183	ACDEFGH:B	T	A	A	A	A	A	A	A	intron_variant	HIGH
rs50799397	55216185	ACEG:BDFH	T	C	C	T	C	T	C	T	intron_variant	HIGH
rs51134613	55216196	ABCEFG:DH	C	C	C	A	C	C	C	A	intron_variant	HIGH
rs239096066	55216265	ABCDEGH:F	A	A	A	A	A	C	A	A	intron_variant	HIGH
rs46991136	55216296	ACDEFGH:B	A	G	G	G	G	G	G	G	intron_variant	HIGH
rs50843229	55216302	ABCEFG:DH	G	G	G	T	G	G	G	T	intron_variant	HIGH
rs238649482	55216508	ABCDEGH:F	T	T	T	T	T	C	T	T	intron_variant	HIGH
rs255288560	55216509	ABCDEGH:F	T	T	T	T	T	G	T	T	intron_variant	HIGH
rs48386429	55216510	ABCEFG:DH	G	G	G	A	G	G	G	A	intron_variant	HIGH
rs50561344	55216544	ACEFG:BDH	A	G	G	A	G	G	G	A	intron_variant	HIGH
rs253106094	55216586	ABCDEGH:F	G	G	G	G	G	T	G	G	intron_variant	HIGH
rs47688954	55216590	ACDEFGH:B	T	C	C	C	C	C	C	C	intron_variant	HIGH
rs246449010	55216591	ABCEG:DFH	C	C	C	T	C	T	C	T	intron_variant	HIGH
rs47614165	55216627	ABCDEGH:F	C	C	C	C	C	T	C	C	splice_region_variant	HIGH
rs51976305	55216666	ACEG:BDFH	G	A	A	G	A	G	A	G	synonymous_variant	HIGH
rs46763870	55216669	ABCEFG:DH	A	A	A	G	A	A	A	G	synonymous_variant	HIGH
rs50422686	55216693	ACDEFGH:B	T	C	C	C	C	C	C	C	synonymous_variant	HIGH
rs50880247	55216753	ABCEFG:DH	C	C	C	T	C	C	C	T	synonymous_variant	HIGH
rs259419206	55216765	ABCEFG:DH	G	G	G	A	G	G	G	A	synonymous_variant	HIGH
rs47904827	55216894	ABCEFG:DH	G	G	G	T	G	G	G	T	synonymous_variant	HIGH
rs49223837	55216897	ABCEG:DFH	T	T	T	G	T	G	T	G	synonymous_variant	HIGH
rs47436992	55216912	ACDEFGH:B	T	C	C	C	C	C	C	C	synonymous_variant	HIGH
rs45926804	55216927	ACEG:BDFH	C	T	T	C	T	C	T	C	synonymous_variant	HIGH
rs52049924	55216935	ACEG:BDFH	G	T	T	G	T	G	T	G	synonymous_variant	HIGH
rs46692910	55217014	ACEG:BDFH	G	A	A	G	A	G	A	G	synonymous_variant	HIGH
rs48378620	55217024	ACEG:BDFH	C	T	T	C	T	C	T	C	splice_region_variant	HIGH
rs46135577	55217031	ACEG:BDFH	C	T	T	C	T	C	T	C	non_coding_transcript_exon_variant	HIGH
rs49340071	55217101	ACDEFGH:B	T	C	C	C	C	C	C	C	non_coding_transcript_exon_variant	HIGH
rs48289399	55217168	ABCEG:DFH	G	G	G	A	G	A	G	A	intron_variant	HIGH
rs50218116	55217201	ABCEG:DFH	G	G	G	A	G	A	G	A	intron_variant	HIGH
rs51720205	55217210	ABCEFG:DH	G	G	G	T	G	G	G	T	intron_variant	HIGH
rs52467972	55217242	ABCEG:DFH	A	A	A	C	A	C	A	C	intron_variant	HIGH
rs50888197	55217499	ACDEFGH:B	T	C	C	C	C	C	C	C	intron_variant	HIGH
rs47712865	55217637	ACDEFGH:B	T	C	C	C	C	C	C	C	intron_variant	HIGH
rs46294047	55217669	ABCEFG:DH	G	G	G	C	G	G	G	C	intron_variant	HIGH
rs107731840	55217670	ABCEFG:DH	G	G	G	A	G	G	G	A	intron_variant	HIGH
rs47028689	55217693	ABCEFG:DH	A	A	A	C	A	A	A	C	intron_variant	HIGH
rs46826688	55217700	ACDEGH:BF	T	C	C	C	C	T	C	C	intron_variant	HIGH
rs46036124	55217755	ACDEFGH:B	T	C	C	C	C	C	C	C	intron_variant	HIGH
rs49452911	55217913	ACDEFGH:B	T	C	C	C	C	C	C	C	intron_variant	HIGH
rs52159242	55218022	ABCEFG:DH	A	A	A	G	A	A	A	G	intron_variant	HIGH
rs52274036	55218035	ABCDEGH:F	G	G	G	G	G	C	G	G	intron_variant	HIGH
rs217535055	55218132	ACEG:BDFH	T	G	G	T	G	T	G	T	intron_variant	HIGH
rs48420150	55218157	ABCEFG:DH	A	A	A	G	A	A	A	G	intron_variant	HIGH
rs46785269	55218231	ABCEFG:DH	A	A	A	G	A	A	A	G	intron_variant	HIGH
rs265370851	55218240	ACEFG:BDH	C	G	G	C	G	G	G	C	intron_variant	HIGH
rs228009823	55218245	ACEFG:BDH	G	C	C	G	C	C	C	G	intron_variant	HIGH
rs586005566	55218288	ABCDEGH:F	C	C	C	C	C	T	C	C	intron_variant	HIGH
rs48213824	55218535	ACEG:BDFH	G	A	A	G	A	G	A	G	intron_variant	HIGH
rs50398724	55218544	ABCEG:DFH	G	G	G	C	G	C	G	C	intron_variant	HIGH
rs50203484	55218548	ACDEFGH:B	A	G	G	G	G	G	G	G	intron_variant	HIGH
rs50846144	55218554	ACEG:BDFH	C	T	T	C	T	C	T	C	intron_variant	HIGH
rs48151783	55218559	ACEG:BDFH	C	A	A	C	A	C	A	C	intron_variant	HIGH
rs46552661	55218669	ACDEFGH:B	T	C	C	C	C	C	C	C	non_coding_transcript_exon_variant	HIGH
rs46035302	55218685	ACDEFGH:B	C	T	T	T	T	T	T	T	non_coding_transcript_exon_variant	HIGH
rs49640313	55218731	ACDEFGH:B	A	G	G	G	G	G	G	G	non_coding_transcript_exon_variant	HIGH
rs46590717	55218778	ABCDEGH:F	G	G	G	G	G	A	G	G	non_coding_transcript_exon_variant	HIGH
rs46018079	55218861	ACDEFGH:B	G	A	A	A	A	A	A	A	non_coding_transcript_exon_variant	HIGH
rs48444995	55218879	ACDEFGH:B	A	G	G	G	G	G	G	G	non_coding_transcript_exon_variant	HIGH
rs46394684	55218888	ACDEFGH:B	T	A	A	A	A	A	A	A	non_coding_transcript_exon_variant	HIGH
rs47982877	55218889	ACDEFGH:B	G	C	C	C	C	C	C	C	non_coding_transcript_exon_variant	HIGH
rs47482050	55218936	ACDEFGH:B	T	C	C	C	C	C	C	C	non_coding_transcript_exon_variant	HIGH
rs52582381	55219087	ACDEFGH:B	C	T	T	T	T	T	T	T	non_coding_transcript_exon_variant	HIGH
rs223322088	55219129	ACEG:BDFH	T	C	C	T	C	T	C	T	non_coding_transcript_exon_variant	HIGH
rs46026422	55219154	ACDEFGH:B	A	G	G	G	G	G	G	G	non_coding_transcript_exon_variant	HIGH
rs48992249	55219300	ACDEFGH:B	G	C	C	C	C	C	C	C	non_coding_transcript_exon_variant	HIGH
rs49059487	55219311	ACDEFGH:B	T	G	G	G	G	G	G	G	non_coding_transcript_exon_variant	HIGH
rs51253740	55219363	ACDEFGH:B	A	T	T	T	T	T	T	T	non_coding_transcript_exon_variant	HIGH
rs51781303	55219364	ACDEFGH:B	A	C	C	C	C	C	C	C	non_coding_transcript_exon_variant	HIGH
rs51952205	55219474	ABCEFG:DH	G	G	G	A	G	G	G	A	non_coding_transcript_exon_variant	HIGH
rs45733959	55219482	ACEG:BDFH	T	A	A	T	A	T	A	T	non_coding_transcript_exon_variant	HIGH
rs47829538	55219608	ACDEFGH:B	A	T	T	T	T	T	T	T	non_coding_transcript_exon_variant	HIGH
rs51857154	55219739	ACDEFGH:B	C	T	T	T	T	T	T	T	synonymous_variant	HIGH
rs47359833	55219883	ACEG:BDFH	A	C	C	A	C	A	C	A	intron_variant	HIGH
rs50680945	55219909	ACEG:BDFH	C	A	A	C	A	C	A	C	intron_variant	HIGH
rs242689171	55220047	ABCDEGH:F	G	G	G	G	G	A	G	G	intron_variant	HIGH
rs46353750	55220557	ABCDEGH:F	C	C	C	C	C	T	C	C	intron_variant	HIGH
rs217541885	55220714	ABCDEGH:F	C	C	C	C	C	T	C	C	synonymous_variant	HIGH
rs51952904	55220934	ABCDEGH:F	T	T	T	T	T	C	T	T	intron_variant	HIGH
rs49609526	55221123	ACEG:BDFH	A	G	G	A	G	A	G	A	synonymous_variant	HIGH
rs46277442	55221283	ABCEFG:DH	G	G	G	A	G	G	G	A	intron_variant	HIGH
rs52362143	55221589	ACDEGH:BF	C	T	T	T	T	C	T	T	intron_variant	HIGH
rs52448879	55221613	ACDEFGH:B	T	C	C	C	C	C	C	C	intron_variant	HIGH
rs249992188	55221666	ABCDEGH:F	C	C	C	C	C	T	C	C	intron_variant	HIGH
rs30161653	55221808	ABCEFG:DH	C	C	C	T	C	C	C	T	intron_variant	HIGH
rs31478666	55221903	ABCEFG:DH	T	T	T	C	T	T	T	C	intron_variant	HIGH
rs30727751	55221952	ACDEFGH:B	A	G	G	G	G	G	G	G	intron_variant	HIGH
rs266155661	55222028	ABCDEGH:F	G	G	G	G	G	A	G	G	synonymous_variant	HIGH
rs51975919	55222158	ABCEFG:DH	C	C	C	T	C	C	C	T	synonymous_variant	HIGH
rs51027688	55222203	ABCEFG:DH	C	C	C	T	C	C	C	T	synonymous_variant	HIGH
rs48173085	55222232	ABCEFG:DH	T	T	T	G	T	T	T	G	synonymous_variant	HIGH
rs49816150	55222298	ABCEFG:DH	T	T	T	C	T	T	T	C	intron_variant	HIGH
rs47823734	55222326	ABCEFG:DH	G	G	G	A	G	G	G	A	intron_variant	HIGH
rs49108683	55222422	ABCDEGH:F	G	G	G	G	G	T	G	G	intron_variant	HIGH
rs49807432	55222603	ABCEFG:DH	A	A	A	G	A	A	A	G	synonymous_variant	HIGH
rs49699081	55222633	ABCEFG:DH	C	C	C	A	C	C	C	A	synonymous_variant	HIGH
rs50782933	55222659	ABCEFG:DH	G	G	G	A	G	G	G	A	intron_variant	HIGH
rs45947832	55222662	ABCEFG:DH	T	T	T	C	T	T	T	C	intron_variant	HIGH
rs47444327	55222871	ABCEFG:DH	A	A	A	T	A	A	A	T	intron_variant	HIGH
rs51934662	55222882	ABCEFG:DH	A	A	A	G	A	A	A	G	intron_variant	HIGH
rs48897503	55222899	ABCEFG:DH	A	A	A	G	A	A	A	G	intron_variant	HIGH
rs49440773	55222911	ABCEFG:DH	T	T	T	C	T	T	T	C	splice_region_variant	HIGH
rs49053368	55223058	ABCEFG:DH	T	T	T	C	T	T	T	C	intron_variant	HIGH
rs49332078	55223286	ABCEFG:DH	G	G	G	A	G	G	G	A	synonymous_variant	HIGH
rs52062464	55223372	ABCEFG:DH	A	A	A	G	A	A	A	G	non_coding_transcript_exon_variant	HIGH
rs49749121	55223445	ABCEFG:DH	C	C	C	T	C	C	C	T	non_coding_transcript_exon_variant	HIGH
rs47518798	55223485	ABCEFG:DH	C	C	C	T	C	C	C	T	non_coding_transcript_exon_variant	HIGH
rs48084442	55223522	ACDEGH:BF	G	T	T	T	T	G	T	T	non_coding_transcript_exon_variant	HIGH
rs47175896	55223539	ACDEGH:BF	T	C	C	C	C	T	C	C	non_coding_transcript_exon_variant	HIGH
rs48866030	55223540	ACDEGH:BF	G	A	A	A	A	G	A	A	non_coding_transcript_exon_variant	HIGH
rs49139248	55223550	ACEG:BDFH	T	G	G	T	G	T	G	T	non_coding_transcript_exon_variant	HIGH
rs46106750	55223698	ABCEFG:DH	A	A	A	G	A	A	A	G	non_coding_transcript_exon_variant	HIGH
rs46689733	55223705	ABCDEGH:F	C	C	C	C	C	T	C	C	non_coding_transcript_exon_variant	HIGH
rs48891024	55223776	ABCEFG:DH	A	A	A	G	A	A	A	G	non_coding_transcript_exon_variant	HIGH
rs46682223	55223782	ABCEFG:DH	A	A	A	G	A	A	A	G	non_coding_transcript_exon_variant	HIGH
rs45787256	55223836	ABCEFG:DH	C	C	C	T	C	C	C	T	non_coding_transcript_exon_variant	HIGH
rs46977565	55223864	ABCEFG:DH	G	G	G	A	G	G	G	A	non_coding_transcript_exon_variant	HIGH
rs46923667	55223876	ABCEFG:DH	A	A	A	G	A	A	A	G	non_coding_transcript_exon_variant	HIGH
rs46707263	55223880	ABCEFG:DH	A	A	A	G	A	A	A	G	non_coding_transcript_exon_variant	HIGH
rs50977904	55223889	ABCEFG:DH	G	G	G	A	G	G	G	A	non_coding_transcript_exon_variant	HIGH
rs46650910	55223899	ABCEFG:DH	G	G	G	A	G	G	G	A	non_coding_transcript_exon_variant	HIGH
rs52147770	55224055	ACEG:BDFH	G	A	A	G	A	G	A	G	non_coding_transcript_exon_variant	HIGH
rs52384561	55224079	ABCEFG:DH	G	G	G	A	G	G	G	A	non_coding_transcript_exon_variant	HIGH
rs52472429	55224089	ACDEFGH:B	A	T	T	T	T	T	T	T	non_coding_transcript_exon_variant	HIGH
rs52459536	55224095	ABCEFG:DH	A	A	A	G	A	A	A	G	non_coding_transcript_exon_variant	HIGH
rs256903141	55224179	ABCEFG:DH	G	G	G	A	G	G	G	A	non_coding_transcript_exon_variant	HIGH
rs263364153	55224440	ABCEFG:DH	A	A	A	G	A	A	A	G	non_coding_transcript_exon_variant	HIGH
rs3551130186	55224460	ABCEFG:DH	G	G	G	A	G	G	G	A	non_coding_transcript_exon_variant	HIGH
rs230842380	55224467	ABCEFG:DH	C	C	C	T	C	C	C	T	non_coding_transcript_exon_variant	HIGH
rs51012642	55224491	ABCEFG:DH	G	G	G	C	G	G	G	C	non_coding_transcript_exon_variant	HIGH
rs49093316	55224585	ABCEFG:DH	A	A	A	G	A	A	A	G	non_coding_transcript_exon_variant	HIGH
rs212638822	55224656	ABCEFG:DH	C	C	C	T	C	C	C	T	non_coding_transcript_exon_variant	HIGH
rs260071101	55224670	ABCEFG:DH	G	G	G	A	G	G	G	A	splice_region_variant	HIGH
rs31327901	55224754	ABCEG:DFH	C	C	C	T	C	T	C	T	synonymous_variant	HIGH
rs30304897	55224832	ABCEFG:DH	A	A	A	G	A	A	A	G	synonymous_variant	HIGH
rs30738727	55224865	ABCEFG:DH	T	T	T	G	T	T	T	G	synonymous_variant	HIGH
rs52042110	55224907	ABCDEGH:F	G	G	G	G	G	A	G	G	synonymous_variant	HIGH
rs30557108	55225059	ACEFG:BDH	A	G	G	A	G	G	G	A	intron_variant	HIGH
rs248503080	55225269	ABCDEGH:F	G	G	G	G	G	A	G	G	intron_variant	HIGH
rs31220363	55225317	ABCEFG:DH	T	T	T	C	T	T	T	C	intron_variant	HIGH
rs49954365	55225813	ABCEFG:DH	G	G	G	T	G	G	G	T	synonymous_variant	HIGH
rs238509761	55225964	ABCDEGH:F	T	T	T	T	T	C	T	T	intron_variant	HIGH
rs50130951	55226028	ACDEFGH:B	A	G	G	G	G	G	G	G	intron_variant	HIGH
rs581689825	55226030	ABCDEGH:F	C	C	C	C	C	T	C	C	intron_variant	HIGH
rs48208839	55226137	ACDEFGH:B	G	T	T	T	T	T	T	T	intron_variant	HIGH
rs584381944	55226142	ABCDEGH:F	G	G	G	G	G	T	G	G	intron_variant	HIGH
rs51187210	55226146	ACDEFGH:B	T	C	C	C	C	C	C	C	intron_variant	HIGH
rs49940682	55226164	ACDEGH:BF	C	T	T	T	T	C	T	T	intron_variant	HIGH
rs48199479	55226170	ACDEGH:BF	C	T	T	T	T	C	T	T	intron_variant	HIGH
rs49803821	55226171	ACDEGH:BF	T	G	G	G	G	T	G	G	intron_variant	HIGH
rs49390784	55226189	ACDEFGH:B	A	G	G	G	G	G	G	G	intron_variant	HIGH
rs49914033	55226194	ACDEFGH:B	G	A	A	A	A	A	A	A	intron_variant	HIGH
rs47661917	55226307	ACDEFGH:B	A	G	G	G	G	G	G	G	synonymous_variant	HIGH
rs232809788	55226343	ABCDEGH:F	G	G	G	G	G	A	G	G	synonymous_variant	HIGH
rs46157123	55226373	ACDEGH:BF	G	A	A	A	A	G	A	A	synonymous_variant	HIGH
rs263040279	55226389	ABCDEGH:F	G	G	G	G	G	A	G	G	splice_region_variant	HIGH
rs49431078	55226418	ACDEFGH:B	C	T	T	T	T	T	T	T	intron_variant	HIGH
rs48458099	55226507	ABCEFG:DH	G	G	G	A	G	G	G	A	synonymous_variant	HIGH
rs50384821	55226579	ACDEGH:BF	G	A	A	A	A	G	A	A	synonymous_variant	HIGH
rs48502490	55226674	ABCDEGH:F	A	A	A	A	A	G	A	A	intron_variant	HIGH
rs46796475	55226705	ABCDEGH:F	T	T	T	T	T	G	T	T	splice_region_variant	HIGH
rs47964905	55226731	ACDEGH:BF	C	T	T	T	T	C	T	T	synonymous_variant	HIGH
rs45992894	55226788	ACDEGH:BF	G	A	A	A	A	G	A	A	synonymous_variant	HIGH
rs51107171	55226848	ACDEGH:BF	G	A	A	A	A	G	A	A	splice_region_variant	HIGH
rs48566262	55226857	ACDEGH:BF	G	A	A	A	A	G	A	A	splice_region_variant	HIGH
rs50046369	55226916	ACDEFGH:B	T	A	A	A	A	A	A	A	intron_variant	HIGH
rs47079762	55226950	ACDEFGH:B	T	C	C	C	C	C	C	C	intron_variant	HIGH
rs50191598	55226951	ACDEFGH:B	C	T	T	T	T	T	T	T	intron_variant	HIGH
rs46711973	55226986	ACDEFGH:B	A	G	G	G	G	G	G	G	intron_variant	HIGH
rs578582088	55227018	ACDEFGH:B	A	G	G	G	G	G	G	G	intron_variant	HIGH
rs51247061	55227029	ACDEFGH:B	A	G	G	G	G	G	G	G	intron_variant	HIGH
rs46509141	55227032	ACDEFGH:B	A	G	G	G	G	G	G	G	intron_variant	HIGH
rs45724685	55227082	ACDEGH:BF	G	A	A	A	A	G	A	A	intron_variant	HIGH
rs49714896	55227095	ACDEFGH:B	T	G	G	G	G	G	G	G	intron_variant	HIGH
rs47367447	55227149	ACDEFGH:B	G	T	T	T	T	T	T	T	intron_variant	HIGH
rs265447387	55227157	ABCDEGH:F	C	C	C	C	C	T	C	C	intron_variant	HIGH
rs51065512	55227158	ACDEFGH:B	A	G	G	G	G	G	G	G	intron_variant	HIGH
rs49374361	55227159	ACDEGH:BF	G	A	A	A	A	G	A	A	intron_variant	HIGH
rs51047351	55227173	ACDEFGH:B	C	T	T	T	T	T	T	T	intron_variant	HIGH
rs46483543	55227195	ACDEFGH:B	C	T	T	T	T	T	T	T	intron_variant	HIGH
rs48676431	55227196	ACDEFGH:B	T	G	G	G	G	G	G	G	intron_variant	HIGH
rs217934679	55227233	ABCDEGH:F	T	T	T	T	T	C	T	T	intron_variant	HIGH
rs50573692	55227252	ACDEFGH:B	A	G	G	G	G	G	G	G	intron_variant	HIGH
rs48681611	55227270	ACDEGH:B:F	T	A	A	A	A	C	A	A	intron_variant	HIGH
rs47592462	55227285	ACDEGH:BF	G	T	T	T	T	G	T	T	intron_variant	HIGH
rs49535375	55227315	ACDEFGH:B	A	C	C	C	C	C	C	C	intron_variant	HIGH
rs50194935	55227317	ACDEFGH:B	C	A	A	A	A	A	A	A	intron_variant	HIGH
rs1132149598	55227333	ACDEGH:BF	C	G	G	G	G	C	G	G	intron_variant	HIGH
rs46656212	55227374	ACDEGH:BF	T	C	C	C	C	T	C	C	intron_variant	HIGH
rs46083676	55227387	ACDEFGH:B	T	C	C	C	C	C	C	C	intron_variant	HIGH
rs47735639	55227394	ACDEFGH:B	C	T	T	T	T	T	T	T	intron_variant	HIGH
rs227112818	55227395	ABCDEGH:F	G	G	G	G	G	A	G	G	intron_variant	HIGH
rs45964042	55227406	ACDEGH:BF	T	C	C	C	C	T	C	C	intron_variant	HIGH
rs47936280	55227438	ABCDEGH:F	C	C	C	C	C	T	C	C	synonymous_variant	HIGH
rs48089747	55227533	ABCDEGH:F	G	G	G	G	G	A	G	G	synonymous_variant	HIGH
rs48995750	55227562	ACDEFGH:B	C	T	T	T	T	T	T	T	intron_variant	HIGH
rs45973615	55227620	ACDEGH:BF	G	A	A	A	A	G	A	A	intron_variant	HIGH
rs47574704	55227922	ACDEGH:BF	G	A	A	A	A	G	A	A	intron_variant	HIGH
rs50753111	55228122	ACDEFGH:B	A	G	G	G	G	G	G	G	intron_variant	HIGH
rs46400580	55228141	ACDEGH:BF	G	A	A	A	A	G	A	A	intron_variant	HIGH
rs233873541	55228149	ABCDEGH:F	G	G	G	G	G	A	G	G	intron_variant	HIGH
rs49035859	55228159	ACDEFGH:B	A	G	G	G	G	G	G	G	intron_variant	HIGH
rs48979216	55228171	ACDEFGH:B	T	A	A	A	A	A	A	A	intron_variant	HIGH
rs46354552	55228286	ACDEFGH:B	A	C	C	C	C	C	C	C	non_coding_transcript_exon_variant	HIGH
rs30381175	55228469	ACDEFGH:B	G	A	A	A	A	A	A	A	splice_region_variant	HIGH
rs51190956	55228513	ABCDEGH:F	T	T	T	T	T	C	T	T	non_coding_transcript_exon_variant	HIGH
rs51916624	55228648	ABCDEGH:F	G	G	G	G	G	A	G	G	synonymous_variant	HIGH
rs31416704	55228681	ACDEGH:BF	A	G	G	G	G	A	G	G	non_coding_transcript_exon_variant	HIGH
rs30998074	55228745	ACDEGH:BF	A	G	G	G	G	A	G	G	non_coding_transcript_exon_variant	HIGH
rs244733140	55228846	ABCDEGH:F	C	C	C	C	C	T	C	C	non_coding_transcript_exon_variant	HIGH
rs263981375	55228847	ABCDEGH:F	A	A	A	A	A	T	A	A	non_coding_transcript_exon_variant	HIGH
rs245221237	55228960	ABCDEGH:F	G	G	G	G	G	A	G	G	non_coding_transcript_exon_variant	HIGH
rs52261674	55228972	ABCDEGH:F	T	T	T	T	T	C	T	T	non_coding_transcript_exon_variant	HIGH
rs253949913	55229132	ABCDEGH:F	T	T	T	T	T	C	T	T	intron_variant	HIGH
rs30867653	55229281	ACDEGH:BF	A	G	G	G	G	A	G	G	intron_variant	HIGH
rs30169584	55229377	ACDEFGH:B	A	G	G	G	G	G	G	G	synonymous_variant	HIGH
rs30490125	55229973	ABCEFG:DH	T	T	T	A	T	T	T	A	intron_variant	HIGH
rs50266179	55230130	ABCDEFH:G	C	C	C	C	C	C	T	C	splice_region_variant	HIGH
rs31341582	55230378	ACDEFGH:B	A	C	C	C	C	C	C	C	intron_variant	HIGH
rs31448268	55230393	ACDEGH:BF	G	A	A	A	A	G	A	A	intron_variant	HIGH
rs30914138	55230416	ACDEFGH:B	A	G	G	G	G	G	G	G	intron_variant	HIGH
rs46289786	55230519	ACDEFGH:B	G	A	A	A	A	A	A	A	intron_variant	HIGH
rs50136507	55230529	ACDEFGH:B	A	G	G	G	G	G	G	G	intron_variant	HIGH
rs48639278	55230531	ACDEFGH:B	C	A	A	A	A	A	A	A	intron_variant	HIGH
rs48962931	55230540	ACDEFGH:B	A	G	G	G	G	G	G	G	intron_variant	HIGH
rs47272877	55230556	ACDEFGH:B	A	C	C	C	C	C	C	C	intron_variant	HIGH
rs48879400	55230566	ACDEFGH:B	A	C	C	C	C	C	C	C	intron_variant	HIGH
rs45745265	55230685	ACDEFGH:B	T	C	C	C	C	C	C	C	intron_variant	HIGH
rs248114799	55230686	ABCDEGH:F	G	G	G	G	G	A	G	G	intron_variant	HIGH
rs30274055	55230723	ACEG:BDFH	A	G	G	A	G	A	G	A	intron_variant	HIGH
rs30256711	55230812	ACDEFGH:B	A	G	G	G	G	G	G	G	5_prime_UTR_variant	HIGH
rs232379165	55230841	ABDEFGH:C	C	C	T	C	C	C	C	C	intron_variant	HIGH
rs257857254	55230866	ABCEFG:DH	C	C	C	T	C	C	C	T	intron_variant	HIGH
rs31126459	55230908	ACDEFGH:B	T	C	C	C	C	C	C	C	intron_variant	HIGH
rs30193145	55230926	ACEG:BDFH	C	A	A	C	A	C	A	C	intron_variant	HIGH
rs30321180	55231128	ACDEGH:BF	G	A	A	A	A	G	A	A	5_prime_UTR_variant	HIGH
rs51617019	55231146	ABCDEGH:F	C	C	C	C	C	T	C	C	5_prime_UTR_variant	HIGH
rs247397562	55231344	ABCDEGH:F	C	C	C	C	C	T	C	C	intron_variant	HIGH
rs50477505	55231490	ABCDEGH:F	C	C	C	C	C	T	C	C	intron_variant	HIGH
rs30742975	55231552	ACDEGH:BF	T	C	C	C	C	T	C	C	intron_variant	HIGH
rs30888677	55231710	ACDEGH:BF	G	A	A	A	A	G	A	A	intron_variant	HIGH
rs50254546	55231714	ABCDEGH:F	G	G	G	G	G	T	G	G	intron_variant	HIGH
rs31084368	55231787	ABCEFG:DH	C	C	C	T	C	C	C	T	splice_region_variant	HIGH
rs30774499	55231910	ACDEFGH:B	C	T	T	T	T	T	T	T	5_prime_UTR_variant	HIGH
rs31356689	55232337	ACEG:BDFH	G	A	A	G	A	G	A	G	upstream_gene_variant	HIGH
rs3551007715	55232733	ABCDEFG:H	G	G	G	G	G	G	G	C	upstream_gene_variant	HIGH
rs51961233	55232882	ACDEFGH:B	C	G	G	G	G	G	G	G	upstream_gene_variant	HIGH
rs30539195	55232964	ACEFG:BDH	A	G	G	A	G	G	G	A	upstream_gene_variant	HIGH
rs47731183	55233079	ACDEFGH:B	G	C	C	C	C	C	C	C	upstream_gene_variant	HIGH
rs247643122	55233143	ACDEFGH:B	A	G	G	G	G	G	G	G	upstream_gene_variant	HIGH
rs47681139	55233740	ACDEGH:BF	C	G	G	G	G	C	G	G	upstream_gene_variant	HIGH
rs30583391	55233958	ACDEGH:BF	C	T	T	T	T	C	T	T	upstream_gene_variant	HIGH
rs31037674	55233961	ACEG:BDFH	T	C	C	T	C	T	C	T	upstream_gene_variant	HIGH
rs30898846	55233970	ACDEGH:BF	C	T	T	T	T	C	T	T	upstream_gene_variant	HIGH
rs225763810	55234147	ABCDEGH:F	G	G	G	G	G	T	G	G	upstream_gene_variant	HIGH
rs31256255	55234308	ACDEGH:BF	T	C	C	C	C	T	C	C	upstream_gene_variant	HIGH
rs46312907	55234363	ABCDEGH:F	C	C	C	C	C	T	C	C	upstream_gene_variant	HIGH
rs31493176	55234399	ABCEFG:DH	C	C	C	G	C	C	C	G	upstream_gene_variant	HIGH
rs30999708	55234414	ACDEGH:BF	A	G	G	G	G	A	G	G	upstream_gene_variant	HIGH
rs30696889	55234466	ACDEGH:BF	C	T	T	T	T	C	T	T	upstream_gene_variant	HIGH
rs48842100	55234490	ABCDEGH:F	T	T	T	T	T	C	T	T	upstream_gene_variant	HIGH
rs227410232	55234510	ACEFG:BDH	C	T	T	C	T	T	T	C	upstream_gene_variant	HIGH
rs218235146	55234517	ABCDEGH:F	C	C	C	C	C	G	C	C	upstream_gene_variant	HIGH
rs30489127	55234709	ACDEGH:BF	G	A	A	A	A	G	A	A	upstream_gene_variant	HIGH
rs31430819	55235098	ACDEGH:BF	G	T	T	T	T	G	T	T	upstream_gene_variant	HIGH
rs30239810	55235129	ACDEGH:BF	A	G	G	G	G	A	G	G	upstream_gene_variant	HIGH
rs30365054	55235193	ACDEGH:BF	G	A	A	A	A	G	A	A	upstream_gene_variant	HIGH
rs31040920	55235739	ACDEFGH:B	A	G	G	G	G	G	G	G	upstream_gene_variant	HIGH
rs50603473	55235810	ACDEFGH:B	A	G	G	G	G	G	G	G	upstream_gene_variant	HIGH
rs220958811	55235990	ABCDEGH:F	C	C	C	C	C	T	C	C	upstream_gene_variant	HIGH
rs30310044	55236684	ACEG:BDFH	C	T	T	C	T	C	T	C	upstream_gene_variant	HIGH
rs51859508	55236728	ACDEGH:BF	T	C	C	C	C	T	C	C	upstream_gene_variant	HIGH
rs47034650	55236732	ACDEGH:BF	G	A	A	A	A	G	A	A	upstream_gene_variant	HIGH
rs231557172	55236743	ABCDEGH:F	C	C	C	C	C	T	C	C	upstream_gene_variant	HIGH
rs51841846	55236748	ACDEGH:BF	C	T	T	T	T	C	T	T	upstream_gene_variant	HIGH
rs108389649	55236901	ACDEGH:BF	C	A	A	A	A	C	A	A	upstream_gene_variant	HIGH
rs235839337	55236929	ACDEGH:BF	G	T	T	T	T	G	T	T	upstream_gene_variant	HIGH
rs241557166	55236963	ACDEGH:BF	A	T	T	T	T	A	T	T	upstream_gene_variant	HIGH
rs49781579	55237069	ACDEGH:BF	C	T	T	T	T	C	T	T	upstream_gene_variant	HIGH

## Sheet: ENSMUSG00000065432
SNP ID	LOCATION	SDPN	REF	A/J	129S1/SvImJ	NOD/ShiLtJ	NZO/HlLtJ	CAST/EiJ	PWK/PhJ	WSB/EiJ	CONSEQUENCE	CONFIDENCE
rs45709628	55181617	ACDEFGH:B	T	C	C	C	C	C	C	C	non_coding_transcript_exon_variant	HIGH
rs51978784	55181650	ACDEFGH:B	T	C	C	C	C	C	C	C	non_coding_transcript_exon_variant	HIGH
rs231930605	55181680	ABCDEGH:F	C	C	C	C	C	T	C	C	non_coding_transcript_exon_variant	HIGH
rs47338105	55182005	ACDEFGH:B	T	G	G	G	G	G	G	G	synonymous_variant	HIGH
rs46390863	55182053	ABCDEGH:F	G	G	G	G	G	A	G	G	intron_variant	HIGH
rs50425359	55182166	ACDEGH:BF	C	T	T	T	T	C	T	T	synonymous_variant	HIGH
rs46457330	55182232	ACDEFGH:B	G	T	T	T	T	T	T	T	synonymous_variant	HIGH
rs230021531	55182335	ACDEFGH:B	A	G	G	G	G	G	G	G	intron_variant	HIGH
rs586348695	55182454	ABCDEGH:F	C	C	C	C	C	G	C	C	intron_variant	HIGH
rs52536781	55182477	ACDEFGH:B	G	A	A	A	A	A	A	A	intron_variant	HIGH
rs47638616	55182571	ABCEFG:DH	T	T	T	C	T	T	T	C	intron_variant	HIGH
rs46826327	55182578	ACDEFGH:B	T	C	C	C	C	C	C	C	intron_variant	HIGH
rs233162743	55182870	ABCDEGH:F	G	G	G	G	G	C	G	G	intron_variant	HIGH
rs6364206	55182880	ACDEFGH:B	C	T	T	T	T	T	T	T	intron_variant	HIGH
rs6364751	55182966	ACDEFGH:B	G	A	A	A	A	A	A	A	intron_variant	HIGH
rs864273580	55183054	ACDEFGH:B	T	C	C	C	C	C	C	C	intron_variant	HIGH
rs30105464	55183201	ACDEFGH:B	C	T	T	T	T	T	T	T	intron_variant	HIGH
rs31277430	55183232	ACDEFGH:B	C	G	G	G	G	G	G	G	intron_variant	HIGH
rs30218606	55183460	ACDEFGH:B	T	C	C	C	C	C	C	C	intron_variant	HIGH
rs49812447	55183758	ABCDEGH:F	C	C	C	C	C	T	C	C	intron_variant	HIGH
rs49885826	55183932	ABCDEGH:F	G	G	G	G	G	A	G	G	synonymous_variant	HIGH
rs30116296	55184160	ACDEFGH:B	A	C	C	C	C	C	C	C	intron_variant	HIGH
rs227130262	55184237	ABCDEGH:F	T	T	T	T	T	C	T	T	intron_variant	HIGH
rs50887092	55184304	ABCDEGH:F	T	T	T	T	T	C	T	T	intron_variant	HIGH
rs30673693	55184332	ACDEGH:BF	T	A	A	A	A	T	A	A	intron_variant	HIGH
rs47706768	55184346	ACDEFGH:B	T	C	C	C	C	C	C	C	intron_variant	HIGH
rs46292452	55184644	ACDEFGH:B	A	G	G	G	G	G	G	G	synonymous_variant	HIGH
rs233805191	55184689	ABCDEGH:F	G	G	G	G	G	A	G	G	intron_variant	HIGH
rs46631130	55184697	ACDEGH:BF	G	A	A	A	A	G	A	A	intron_variant	HIGH
rs46412423	55184734	ACDEFGH:B	A	G	G	G	G	G	G	G	intron_variant	HIGH
rs31293185	55184808	ABCEFG:DH	G	G	G	A	G	G	G	A	intron_variant	HIGH
rs220905330	55184878	ABCDEGH:F	A	A	A	A	A	C	A	A	intron_variant	HIGH
rs31429582	55184940	ACDEGH:BF	C	T	T	T	T	C	T	T	intron_variant	HIGH
rs587166149	55184948	ABCDEGH:F	G	G	G	G	G	T	G	G	intron_variant	HIGH
rs50251122	55184970	ABCDEGH:F	T	T	T	T	T	C	T	T	intron_variant	HIGH
rs231618954	55184987	ABCDEGH:F	G	G	G	G	G	A	G	G	intron_variant	HIGH
rs249426802	55184988	ABCDEGH:F	A	A	A	A	A	T	A	A	intron_variant	HIGH
rs264956993	55185006	ABCDEGH:F	C	C	C	C	C	T	C	C	intron_variant	HIGH
rs33858202	55185082	ACEG:BDFH	C	T	T	C	T	C	T	C	intron_variant	HIGH
rs31148580	55185241	ACDEFGH:B	A	G	G	G	G	G	G	G	intron_variant	HIGH
rs247141370	55185373	ABCDEGH:F	A	A	A	A	A	G	A	A	intron_variant	HIGH
rs31536599	55185390	ACDEFGH:B	T	G	G	G	G	G	G	G	intron_variant	HIGH
rs238908988	55185441	ABCDEGH:F	G	G	G	G	G	A	G	G	intron_variant	HIGH
14:55185467_G_T	55185467	ABCDEGH:F	G	G	G	G	G	T	G	G	intron_variant	HIGH
14:55185468_G_T	55185468	ABCDEGH:F	G	G	G	G	G	T	G	G	intron_variant	HIGH
rs585207388	55185477	ABCDEGH:F	T	T	T	T	T	C	T	T	intron_variant	HIGH
rs46749528	55185523	ABCDEGH:F	T	T	T	T	T	G	T	T	intron_variant	HIGH
rs48062392	55185556	ABCDEGH:F	T	T	T	T	T	C	T	T	synonymous_variant	HIGH
rs253222744	55185616	ABCDEGH:F	G	G	G	G	G	A	G	G	synonymous_variant	HIGH
rs30964103	55185622	ACDEFGH:B	C	T	T	T	T	T	T	T	synonymous_variant	HIGH
rs265147719	55185680	ABCDEGH:F	A	A	A	A	A	G	A	A	intron_variant	HIGH
rs244363649	55185719	ABCDEGH:F	A	A	A	A	A	C	A	A	intron_variant	HIGH
rs262170512	55185720	ABCDEGH:F	G	G	G	G	G	A	G	G	intron_variant	HIGH
rs228819180	55185723	ABCDEGH:F	T	T	T	T	T	C	T	T	intron_variant	HIGH
rs247715088	55185743	ABCDEGH:F	G	G	G	G	G	T	G	G	splice_region_variant	HIGH
rs49919793	55186291	ACDEFGH:B	A	G	G	G	G	G	G	G	intron_variant	HIGH
rs30977883	55186308	ACDEFGH:B	T	C	C	C	C	C	C	C	intron_variant	HIGH
rs31030607	55186441	ACEG:BDFH	C	T	T	C	T	C	T	C	intron_variant	HIGH
rs233633624	55186485	ABCDEGH:F	G	G	G	G	G	A	G	G	intron_variant	HIGH
rs30628400	55186511	ACDEFGH:B	T	C	C	C	C	C	C	C	intron_variant	HIGH
rs46533946	55186620	ABCDEGH:F	C	C	C	C	C	T	C	C	intron_variant	HIGH
rs30651363	55186679	ABCEFG:DH	C	C	C	A	C	C	C	A	intron_variant	HIGH
rs223064964	55186700	ABCDEGH:F	C	C	C	C	C	A	C	C	intron_variant	HIGH
rs30872134	55186776	ACDEGH:BF	G	A	A	A	A	G	A	A	intron_variant	HIGH
rs30443934	55186869	ACDEFGH:B	G	A	A	A	A	A	A	A	synonymous_variant	HIGH
rs31314271	55186890	ACDEFGH:B	C	T	T	T	T	T	T	T	synonymous_variant	HIGH
rs31094486	55187096	ACDEFGH:B	A	G	G	G	G	G	G	G	intron_variant	HIGH
rs30425527	55187110	ACEG:BDFH	G	T	T	G	T	G	T	G	intron_variant	HIGH
rs253248178	55187214	ABCDEGH:F	A	A	A	A	A	G	A	A	intron_variant	HIGH
rs31141097	55187496	ACDEFGH:B	A	C	C	C	C	C	C	C	intron_variant	HIGH
rs243686917	55187510	ABCDEGH:F	G	G	G	G	G	A	G	G	splice_region_variant	HIGH
rs30160005	55187642	ACDEGH:BF	G	T	T	T	T	G	T	T	splice_region_variant	HIGH
rs30256637	55187649	ACDEGH:BF	T	C	C	C	C	T	C	C	intron_variant	HIGH
rs31481127	55187650	ACDEGH:BF	G	A	A	A	A	G	A	A	intron_variant	HIGH
rs257209777	55187671	ABCDEGH:F	G	G	G	G	G	A	G	G	intron_variant	HIGH
rs30308705	55187679	ACDEGH:BF	C	T	T	T	T	C	T	T	intron_variant	HIGH
rs250786473	55187682	ABCDEGH:F	C	C	C	C	C	G	C	C	intron_variant	HIGH
rs30582619	55187683	ACDEGH:BF	G	A	A	A	A	G	A	A	intron_variant	HIGH
rs584317538	55187856	ABCDEGH:F	A	A	A	A	A	G	A	A	synonymous_variant	HIGH
rs234740904	55187955	ACDEFGH:B	A	G	G	G	G	G	G	G	synonymous_variant	HIGH
rs244492795	55188057	ABCDEGH:F	A	A	A	A	A	G	A	A	synonymous_variant	HIGH
rs49236701	55188075	ACDEFGH:B	T	G	G	G	G	G	G	G	synonymous_variant	HIGH
rs253095067	55188122	ABCDEGH:F	T	T	T	T	T	C	T	T	intron_variant	HIGH
rs222245391	55188126	ABCDEGH:F	A	A	A	A	A	G	A	A	intron_variant	HIGH
rs49890085	55188130	ACDEFGH:B	A	G	G	G	G	G	G	G	intron_variant	HIGH
rs222801769	55188156	ABCDEGH:F	C	C	C	C	C	A	C	C	intron_variant	HIGH
rs579057832	55188165	ABCDEGH:F	C	C	C	C	C	A	C	C	intron_variant	HIGH
rs45683259	55188237	ABCDEGH:F	C	C	C	C	C	T	C	C	intron_variant	HIGH
rs214295547	55188272	ACDEGH:BF	G	A	A	A	A	G	A	A	intron_variant	HIGH
rs51911563	55188299	ABCDEGH:F	T	T	T	T	T	C	T	T	intron_variant	HIGH
rs51224733	55188352	ACDEGH:BF	A	G	G	G	G	A	G	G	intron_variant	HIGH
rs1133368197	55188413	ACDEGH:BF	C	G	G	G	G	C	G	G	intron_variant	HIGH
rs228333757	55188420	ABCDEGH:F	C	C	C	C	C	T	C	C	intron_variant	HIGH
rs257356406	55188426	ACDEFGH:B	T	C	C	C	C	C	C	C	intron_variant	HIGH
rs52247145	55188527	ACDEGH:BF	T	G	G	G	G	T	G	G	intron_variant	HIGH
rs221816830	55188602	ABCDEGH:F	C	C	C	C	C	T	C	C	intron_variant	HIGH
rs585551768	55188687	ACDEGH:BF	T	C	C	C	C	T	C	C	intron_variant	HIGH
rs225883838	55188690	ACDEGH:BF	A	G	G	G	G	A	G	G	intron_variant	HIGH
rs256959083	55188699	ACDEGH:BF	C	A	A	A	A	C	A	A	intron_variant	HIGH
rs30750156	55188770	ACDEGH:BF	G	T	T	T	T	G	T	T	intron_variant	HIGH
rs30847918	55188827	ACDEGH:BF	C	T	T	T	T	C	T	T	intron_variant	HIGH
rs30104710	55188847	ACDEFGH:B	A	G	G	G	G	G	G	G	intron_variant	HIGH
rs387428461	55188858	ABCEFG:DH	T	T	T	C	T	T	T	C	intron_variant	HIGH
rs30307402	55189022	ACDEFGH:B	G	C	C	C	C	C	C	C	intron_variant	HIGH
rs50570606	55189164	ABCDEGH:F	T	T	T	T	T	A	T	T	intron_variant	HIGH
rs31354448	55189203	ACDEGH:BF	G	A	A	A	A	G	A	A	intron_variant	HIGH
rs216404982	55189302	ABCDEGH:F	A	A	A	A	A	G	A	A	intron_variant	HIGH
rs46855566	55189334	ACDEFGH:B	T	C	C	C	C	C	C	C	intron_variant	HIGH
rs51917661	55189343	ACDEGH:BF	C	T	T	T	T	C	T	T	intron_variant	HIGH
rs49607551	55189345	ACDEFGH:B	C	G	G	G	G	G	G	G	intron_variant	HIGH
rs49635470	55189373	ACDEFGH:B	A	G	G	G	G	G	G	G	intron_variant	HIGH
rs3551086892	55189382	ACEG:BDFH	G	A	A	G	A	G	A	G	intron_variant	HIGH
rs218140407	55189395	ABCDEGH:F	G	G	G	G	G	A	G	G	intron_variant	HIGH
rs45660473	55189487	ACDEGH:BF	G	A	A	A	A	G	A	A	intron_variant	HIGH
rs46306811	55189496	ACDEGH:BF	G	T	T	T	T	G	T	T	intron_variant	HIGH
rs51499301	55189545	ABCEFG:DH	G	G	G	A	G	G	G	A	intron_variant	HIGH
rs48061468	55189582	ABCDEGH:F	C	C	C	C	C	T	C	C	intron_variant	HIGH
rs48392238	55189586	ACDEFGH:B	C	G	G	G	G	G	G	G	intron_variant	HIGH
rs217569330	55189662	ABCDEGH:F	A	A	A	A	A	G	A	A	intron_variant	HIGH
rs46624476	55189672	ACDEFGH:B	T	C	C	C	C	C	C	C	intron_variant	HIGH
rs51042188	55189841	ACDEGH:BF	C	T	T	T	T	C	T	T	intron_variant	HIGH
rs50756130	55189907	ACDEFGH:B	T	C	C	C	C	C	C	C	intron_variant	HIGH
rs46319762	55189939	ABCDEGH:F	G	G	G	G	G	A	G	G	intron_variant	HIGH
rs50382932	55190021	ABCEFG:DH	C	C	C	T	C	C	C	T	intron_variant	HIGH
rs50558531	55190164	ACDEFGH:B	G	A	A	A	A	A	A	A	synonymous_variant	HIGH
rs48806111	55190203	ACDEFGH:B	T	C	C	C	C	C	C	C	intron_variant	HIGH
rs51115281	55190362	ACEG:BDFH	C	G	G	C	G	C	G	C	intron_variant	HIGH
rs50895520	55190387	ACDEFGH:B	C	T	T	T	T	T	T	T	intron_variant	HIGH
rs45980670	55190392	ACDEGH:BF	C	T	T	T	T	C	T	T	intron_variant	HIGH
rs50219811	55190662	ACDEFGH:B	T	C	C	C	C	C	C	C	intron_variant	HIGH
rs47798149	55190663	ACDEGH:B:F	G	T	T	T	T	C	T	T	intron_variant	HIGH
rs52053736	55190686	ACDEGH:BF	G	C	C	C	C	G	C	C	intron_variant	HIGH
rs47801345	55191026	ABCDEGH:F	G	G	G	G	G	A	G	G	intron_variant	HIGH
rs52018262	55191365	ACDEGH:BF	C	T	T	T	T	C	T	T	synonymous_variant	HIGH
rs45947720	55191457	ACDEFGH:B	C	T	T	T	T	T	T	T	intron_variant	HIGH
rs47072220	55191475	ACDEFGH:B	T	A	A	A	A	A	A	A	intron_variant	HIGH
rs47676996	55191500	ACDEFGH:B	A	G	G	G	G	G	G	G	intron_variant	HIGH
